# Supplementary material for: CD8+ T cells retain protective functions despite sustained inhibitory receptor expression during Epstein-Barr virus infection in vivo
Source: PLoS Pathog. 2019 May 30;15(5):e1007748. doi: 10.1371/journal.ppat.1007748 (PMC6542544; doi:10.1371/journal.ppat.1007748)
Supplement: S1 Table — (XLSX) [file ppat.1007748.s009.xlsx]

## Sheet: comparisons_26jun2018
Identifier	Accession..Agilent.	Gene.Symbol..Agilent.	Gene.Name..Agilent.	Description..Agilent.	entrez_id	IMpatient_IMpatient_14	IMpatient_IMpatient_21	IMpatient_IMpatient_33	IMpatient_IMpatient_35	EBVpos_EBVpos_T222	EBVpos_EBVpos_273	EBVpos_EBVpos_274	EBVpos_EBVpos_277	EBVneg_EBVneg_275	ms_hidose_ms11_hidose	ms_hidose_ms12_hidose	ms_hidose_ms13_hidose	ms_hidose_ms14_hidose	ms_uninfected_ms3_uninfected	ms_uninfected_ms6_uninfected	ms_lodoseEBV_ms8_lodoseEBV	ms_lodoseEBV_ms9_lodoseEBV	IMpatient_vs_EBVneg.logFC	IMpatient_vs_EBVneg.AveExpr	IMpatient_vs_EBVneg.t	IMpatient_vs_EBVneg.P.Value	IMpatient_vs_EBVneg.adj.P.Val	IMpatient_vs_EBVneg.B	IMpatient_vs_EBVneg.DE	IMpatient_vs_EBVpos.logFC	IMpatient_vs_EBVpos.AveExpr	IMpatient_vs_EBVpos.t	IMpatient_vs_EBVpos.P.Value	IMpatient_vs_EBVpos.adj.P.Val	IMpatient_vs_EBVpos.B	IMpatient_vs_EBVpos.DE	EBVpos_vs_EBVneg.logFC	EBVpos_vs_EBVneg.AveExpr	EBVpos_vs_EBVneg.t	EBVpos_vs_EBVneg.P.Value	EBVpos_vs_EBVneg.adj.P.Val	EBVpos_vs_EBVneg.B	EBVpos_vs_EBVneg.DE	HMhidose_vs_HMUninfected.logFC	HMhidose_vs_HMUninfected.AveExpr	HMhidose_vs_HMUninfected.t	HMhidose_vs_HMUninfected.P.Value	HMhidose_vs_HMUninfected.adj.P.Val	HMhidose_vs_HMUninfected.B
A_23_P40866	NM_015642	ZBTB20	zinc finger and BTB domain containing 20	Homo sapiens zinc finger and BTB domain containing 20 (ZBTB20), transcript variant 2, mRNA [NM_015642]	338674	2.2	2.23	2.14	2.21	7.64	7.82	7.57	7.86	6.88	2.29	2.15	2.14	2.28	4.18	2.56	2.17	4.57	-4.6895	4.05188	-7.05997	1.12923e-05	0.000891457	3.63786	-1	-5.52875	4.05188	-13.1605	1.23976e-08	1.15333e-06	10.3667	-1	0.83925	4.05188	1.26348	0.229748	0.685971	-5.86586	0	-1.158	4.05188	-2.25066	0.0433579	0.582135	-4.18914
A_33_P3291831	NM_018131	CEP55	centrosomal protein 55kDa	Homo sapiens centrosomal protein 55kDa (CEP55), transcript variant 1, mRNA [NM_018131]	399979	8.24	8.23	8.31	8.89	2.05	2.08	2.06	2.06	4.46	8.93	8.82	8.87	8.96	7.95	8.23	8.83	7.76	3.964	6.74853	12.4002	2.46377e-08	1.61807e-05	9.65837	1	6.358	6.74853	31.4475	3.64751e-13	2.10573e-09	20.1318	1	-2.394	6.74853	-7.48894	6.19809e-06	0.0017552	4.29818	-1	0.8	6.74853	3.2308	0.0069685	0.250713	-2.46992
A_23_P163099	NM_002692	POLE2	polymerase (DNA directed), epsilon 2 (p59 subunit)	Homo sapiens polymerase (DNA directed), epsilon 2 (p59 subunit) (POLE2), transcript variant 1, mRNA [NM_002692]	81620	8.04	8.22	8.29	8.88	2.01	1.98	1.99	1.99	4.29	8.72	8.78	8.79	9.2	8.47	9.05	9.18	8.5	4.0685	6.84547	12.7085	1.85703e-08	1.36478e-05	9.92399	1	6.36275	6.84547	31.4248	3.67977e-13	2.10573e-09	20.1246	1	-2.29425	6.84547	-7.16637	9.71015e-06	0.00237876	3.85854	-1	0.11475	6.84547	0.462738	0.651599	1	-6.29964
A_23_P207400	NM_007300	BRCA1	breast cancer 1, early onset	Homo sapiens breast cancer 1, early onset (BRCA1), transcript variant 2, mRNA [NM_007300]	170425	8.7	8.45	8.26	8.75	2.14	2.58	2.19	2.7	4.79	8.85	8.54	8.56	8.94	8.93	8.85	8.97	8.7	3.749	6.99271	14.8291	3.08041e-09	3.9618e-06	11.5747	1	6.1375	6.99271	38.385	3.18352e-14	9.82657e-10	22.0177	1	-2.3885	6.99271	-9.44769	5.24233e-07	0.000283886	6.67474	-1	-0.17075	6.99271	-0.871937	0.399876	1	-6.02342
A_23_P115872	NM_018131	CEP55	centrosomal protein 55kDa	Homo sapiens centrosomal protein 55kDa (CEP55), transcript variant 1, mRNA [NM_018131]	399979	9.32	9.42	9.22	9.91	2.18	2.78	2.18	2.17	5.03	11.04	10.94	11.09	10.97	10.25	10.56	11.04	10.19	4.442	8.13459	13.616	8.35228e-09	7.16138e-06	10.6665	1	7.145	8.13459	34.6292	1.12321e-13	1.7335e-09	21.0689	1	-2.703	8.13459	-8.28546	2.15805e-06	0.00075696	5.32298	-1	0.605	8.13459	2.39414	0.0333457	0.517688	-3.94788
A_33_P3340025	NM_021067	GINS1	GINS complex subunit 1 (Psf1 homolog)	Homo sapiens GINS complex subunit 1 (Psf1 homolog) (GINS1), mRNA [NM_021067]	619567	9.06	8.71	9.8	9.69	1.96	1.99	1.95	2.14	4.17	10.71	10.51	10.49	10.71	10.19	10.51	10.93	10.05	5.1475	7.85706	13.7081	7.72227e-09	7.16138e-06	10.7387	1	7.3055	7.85706	30.7609	4.77537e-13	2.10573e-09	19.911	1	-2.158	7.85706	-5.74687	8.23457e-05	0.0103324	1.74376	-1	0.255	7.85706	0.876686	0.397389	1	-6.01931
A_23_P155969	NM_014264	PLK4	polo-like kinase 4	Homo sapiens polo-like kinase 4 (PLK4), transcript variant 1, mRNA [NM_014264]	252946	7.86	7.8	7.75	7.77	4.19	4.34	4.66	4.14	4.79	7.28	7.35	7.46	7.56	7.49	7.01	8.1	7.34	3.01225	6.64206	11.3778	6.58476e-08	3.27825e-05	8.72399	1	3.46425	6.64206	20.6893	5.85837e-11	5.02306e-08	15.6352	1	-0.452	6.64206	-1.70728	0.112765	0.494651	-5.27425	0	0.16175	6.64206	0.788742	0.44514	1	-6.09216
A_23_P420417	NM_138463	TLCD1	TLC domain containing 1	Homo sapiens TLC domain containing 1 (TLCD1), transcript variant 1, mRNA [NM_138463]	100847027	4.52	4.65	4.49	4.25	2.01	2.05	2.02	2.03	3.9	5.29	5.58	5.36	5.74	5.41	5.73	5.92	5.5	0.58125	4.37841	2.81512	0.0152289	0.0936955	-3.61435	0	2.44925	4.37841	18.7559	1.90049e-10	8.71215e-08	14.512	1	-1.868	4.37841	-9.04714	8.4053e-07	0.000385464	6.22701	-1	-0.0735	4.37841	-0.459564	0.653814	1	-6.30116
A_24_P225970	NM_001012409	SGOL1	shugoshin-like 1 (S. pombe)	Homo sapiens shugoshin-like 1 (S. pombe) (SGOL1), transcript variant A1, mRNA [NM_001012409]	29888	8.23	7.51	8.56	8.34	2.08	2.08	2.06	2.16	3.52	8.47	8.59	8.52	8.59	8.35	7.96	8.5	7.95	4.641	6.55612	15.0205	2.64969e-09	3.55601e-06	11.7099	1	6.06725	6.55612	31.0481	4.26348e-13	2.10573e-09	20.0042	1	-1.42625	6.55612	-4.61603	0.000551628	0.0314734	-0.152689	-1	0.38925	6.55612	1.62639	0.129095	0.853088	-5.15361
A_23_P208880	NM_013282	UHRF1	ubiquitin-like with PHD and ring finger domains 1	Homo sapiens ubiquitin-like with PHD and ring finger domains 1 (UHRF1), transcript variant 2, mRNA [NM_013282]	219743	10.38	10.39	10.47	11.16	2.57	2.57	3	3.52	6.25	11.44	11.29	11.42	11.41	10.48	11.27	11.54	10.51	4.355	8.80418	9.75766	3.67643e-07	9.41553e-05	7.05469	1	7.6835	8.80418	27.2199	2.11874e-12	5.44993e-09	18.6501	1	-3.3285	8.80418	-7.45772	6.46967e-06	0.00178303	4.25627	-1	0.515	8.80418	1.48967	0.161401	0.906092	-5.33995
A_23_P211196	NR_027129	C21orf67	chromosome 21 open reading frame 67	Homo sapiens chromosome 21 open reading frame 67 (C21orf67), transcript variant 2, non-coding RNA [NR_027129]	2563	5.41	5.59	5.17	5.17	2.07	2.11	2.08	2.31	2.09	6.41	6.11	6.31	6.44	6.17	5.91	6.25	5.93	3.249	4.79641	16.2686	1.03334e-09	1.59481e-06	12.5426	1	3.19575	4.79641	25.3014	5.14845e-12	1.02867e-08	17.8692	1	0.05325	4.79641	0.266637	0.794148	1	-6.62582	0	0.27675	4.79641	1.78901	0.0981497	0.772287	-4.91873
A_23_P250385	NM_005322	HIST1H1B	histone cluster 1, H1b	Homo sapiens histone cluster 1, H1b (HIST1H1B), mRNA [NM_005322]	126003	12.4	12.6	12.54	12.82	5.76	6.41	6.34	5.39	9.19	12.61	12.74	12.49	12.12	11.99	12.09	12.63	11.83	3.396	10.7032	8.98429	9.06466e-07	0.000173788	6.16425	1	6.61475	10.7032	27.6694	1.73599e-12	4.87135e-09	18.8224	1	-3.21875	10.7032	-8.51537	1.61299e-06	0.00061978	5.60338	-1	0.45	10.7032	1.53693	0.149527	0.886054	-5.27677
A_23_P3602	NM_001243657	NUDT7	nudix (nucleoside diphosphate linked moiety X)-type motif 7	Homo sapiens nudix (nucleoside diphosphate linked moiety X)-type motif 7 (NUDT7), transcript variant 3, mRNA [NM_001243657]	64425	6.08	6.01	6.41	5.68	2.17	2.11	2.16	2.14	4.52	7.07	7.23	7.24	7.29	7.57	7.29	7.21	7.58	1.526	5.63271	6.87398	1.47536e-05	0.00101426	3.36771	1	3.89925	5.63271	27.7718	1.65965e-12	4.87135e-09	18.8612	1	-2.37325	5.63271	-10.6905	1.33059e-07	9.12693e-05	7.95357	-1	-0.222	5.63271	-1.29101	0.220342	0.968716	-5.59009
A_24_P333716	NM_022459	XPO4	exportin 4	Homo sapiens exportin 4 (XPO4), mRNA [NM_022459]	677796	6.89	6.94	6.86	6.85	8.49	8.7	8.63	8.74	6.59	6.64	6.83	6.73	7.14	7.29	6.89	6.83	7.58	0.298	7.33124	1.18842	0.257019	0.600333	-6.16418	0	-1.7545	7.33124	-11.0631	9.04594e-08	4.4747e-06	8.33557	-1	2.0525	7.33124	8.18534	2.4542e-06	0.00084171	5.19876	1	-0.25	7.33124	-1.28712	0.221654	0.970428	-5.59474
A_23_P123974	NM_012145	DTYMK	deoxythymidylate kinase (thymidylate kinase)	Homo sapiens deoxythymidylate kinase (thymidylate kinase) (DTYMK), transcript variant 1, mRNA [NM_012145]	196541	12.97	13.28	13.1	13.36	9.71	10.01	9.99	10.14	10.99	13.2	13.2	13.16	13.3	13.31	13.35	13.41	13.27	2.1875	12.3384	12.8308	1.66256e-08	1.26805e-05	10.0275	1	3.2145	12.3384	29.812	6.99847e-13	2.70027e-09	19.5938	1	-1.027	12.3384	-6.0239	5.30973e-05	0.0078635	2.18006	-1	-0.115	12.3384	-0.870822	0.400462	1	-6.02438
A_23_P18579	NM_006607	PTTG2	pituitary tumor-transforming 2	Homo sapiens pituitary tumor-transforming 2 (PTTG2), mRNA [NM_006607]	151056	11.55	11.58	11.77	11.79	9.35	9.41	9.57	9.3	9.42	12.1	12.03	12.02	12.22	11.86	11.74	12.27	11.93	2.2495	11.1716	14.0356	5.8643e-09	6.03378e-06	10.991	1	2.26375	11.1716	22.3328	2.33197e-11	2.80198e-08	16.4964	1	-0.01425	11.1716	-0.0889117	0.930578	1	-6.65932	0	0.2925	11.1716	2.3561	0.0357602	0.534655	-4.01237
A_32_P150891	NM_001042517	DIAPH3	diaphanous homolog 3 (Drosophila)	Homo sapiens diaphanous homolog 3 (Drosophila) (DIAPH3), transcript variant 1, mRNA [NM_001042517]	54084	9.76	9.06	9.68	9.63	2	2.96	2.96	2.19	5.77	8.28	8.36	8.04	8.09	8.01	8.05	8.27	7.93	3.7635	7.00276	10.4744	1.67281e-07	5.935e-05	7.82396	1	7.00675	7.00276	30.8335	4.64007e-13	2.10573e-09	19.9346	1	-3.24325	7.00276	-9.02644	8.61665e-07	0.000385464	6.20336	-1	0.15925	7.00276	0.572189	0.577461	1	-6.24135
A_33_P3376007	NM_175852	TXLNA	taxilin alpha	Homo sapiens taxilin alpha (TXLNA), mRNA [NM_175852]	102724589	11.32	11.21	11.18	11.23	9.39	9.44	9.24	9.52	9.92	11.79	11.78	11.85	11.76	11.85	11.55	11.72	11.77	1.318	10.9715	9.75418	3.69093e-07	9.41553e-05	7.05082	1	1.838	10.9715	21.5075	3.6725e-11	3.56633e-08	16.0739	1	-0.52	10.9715	-3.84838	0.00220227	0.0658698	-1.52964	0	0.095	10.9715	0.90766	0.381428	1	-5.99204
A_23_P157283	NM_024315	C7orf23	chromosome 7 open reading frame 23	Homo sapiens chromosome 7 open reading frame 23 (C7orf23), mRNA [NM_024315]	728395	9.5	9.74	9.51	9.48	11.52	11.69	11.65	11.8	11.69	9.2	9.29	9.1	9.35	9.46	9.18	9.56	9.9	-2.13375	10.095	-12.3645	2.54685e-08	1.63779e-05	9.62711	-1	-2.10875	10.095	-19.3209	1.33215e-10	7.50328e-08	14.8536	-1	-0.025	10.095	-0.144868	0.887152	1	-6.65237	0	-0.08225	10.095	-0.615309	0.549521	1	-6.21518
A_23_P109821	NM_006354	TADA3	transcriptional adaptor 3	Homo sapiens transcriptional adaptor 3 (TADA3), transcript variant 1, mRNA [NM_006354]	147727	14	14.32	14.16	14.09	12.21	12.19	12.08	12.04	13.15	14.33	14.44	14.55	14.56	14.32	14.52	14.32	14.48	0.9925	13.7506	6.65783	2.02446e-05	0.00124233	3.04763	1	2.0125	13.7506	21.3456	4.02267e-11	3.76266e-08	15.9887	1	-1.02	13.7506	-6.8423	1.54478e-05	0.00340592	3.40193	-1	0.05	13.7506	0.433009	0.672474	1	-6.31343
A_33_P3326210	NM_001017420	ESCO2	establishment of cohesion 1 homolog 2 (S. cerevisiae)	Homo sapiens establishment of cohesion 1 homolog 2 (S. cerevisiae) (ESCO2), mRNA [NM_001017420]	50836	7.74	7.11	8.21	8.19	2.01	1.96	1.99	1.98	3.02	8.23	8.12	8.15	8.31	7.74	7.87	8.49	7.6	4.797	6.27747	13.1337	1.26939e-08	1.05898e-05	10.2791	1	5.82775	6.27747	25.2283	5.33215e-12	1.02867e-08	17.838	1	-1.03075	6.27747	-2.82209	0.015031	0.17983	-3.41001	0	0.3995	6.27747	1.41208	0.182624	0.931795	-5.4407
A_23_P22096	NM_153831	PTK2	PTK2 protein tyrosine kinase 2	Homo sapiens PTK2 protein tyrosine kinase 2 (PTK2), transcript variant 1, mRNA [NM_153831]	102464834	2.32	2.24	2.19	2.35	5.87	6.1	6.54	5.78	6.55	2.34	3.18	2.19	2.28	5.13	4.38	3.92	4.92	-4.2795	4.01582	-9.85216	3.30529e-07	8.64613e-05	7.1591	-1	-3.7985	4.01582	-13.8268	6.98445e-09	8.07449e-07	10.9475	-1	-0.481	4.01582	-1.10735	0.289245	0.753081	-6.04223	0	-2.256	4.01582	-6.70505	1.88826e-05	0.00685705	3.21975
A_23_P48669	NM_005192	CDKN3	cyclin-dependent kinase inhibitor 3	Homo sapiens cyclin-dependent kinase inhibitor 3 (CDKN3), transcript variant 1, mRNA [NM_005192]	123346	9.8	10.87	10.97	10.72	4.17	4.67	4.18	4.38	6.77	11	11.1	11.03	11.09	10.65	10.86	10.98	10.71	3.823	9.05612	11.1358	8.4005e-08	3.81321e-05	8.49012	1	6.2405	9.05612	28.7413	1.09291e-12	3.74833e-09	19.2184	1	-2.4175	9.05612	-7.0418	1.15889e-05	0.00275166	3.68481	-1	0.3	9.05612	1.12814	0.280701	0.989798	-5.7748
A_21_P0000276	NR_002598	SNORD87	small nucleolar RNA, C/D box 87	Homo sapiens small nucleolar RNA, C/D box 87 (SNORD87), small nucleolar RNA [NR_002598]	956	9.35	9.19	9.19	9.27	11.12	11.02	11.16	11.36	10.36	8.84	8.91	8.68	8.72	8.98	8.88	8.86	9.06	-1.1105	9.58471	-7.51321	5.99535e-06	0.000598543	4.27613	-1	-1.9155	9.58471	-20.4908	6.57838e-11	5.34355e-08	15.5256	-1	0.805	9.58471	5.44631	0.000134175	0.0136236	1.25749	1	-0.14	9.58471	-1.22281	0.244223	0.985606	-5.6698
A_33_P3217480	NM_003609	HIRIP3	HIRA interacting protein 3	Homo sapiens HIRA interacting protein 3 (HIRIP3), transcript variant 1, mRNA [NM_003609]	84914	12.05	12.29	12.46	12.12	10.06	9.88	9.99	9.95	10.07	12.67	12.65	12.62	12.38	12.19	12.53	12.65	12.14	2.16	11.6885	10.2754	2.07234e-07	6.55208e-05	7.6155	1	2.25875	11.6885	16.9896	6.17914e-10	1.81649e-07	13.3643	1	-0.09875	11.6885	-0.469766	0.646708	0.967258	-6.54721	0	0.22	11.6885	1.35111	0.200892	0.954007	-5.51716
A_33_P3348313	NM_001031703	C3orf75	chromosome 3 open reading frame 75	Homo sapiens chromosome 3 open reading frame 75 (C3orf75), mRNA [NM_001031703]	51224	9.96	9.94	9.96	10.26	7.69	7.28	7.48	7.44	8.13	10.43	10.48	10.47	10.54	10.27	10.39	10.46	10.45	1.9	9.50712	12.0465	3.43386e-08	1.96283e-05	9.34463	1	2.55525	9.50712	25.616	4.43138e-12	9.77025e-09	18.0026	1	-0.65525	9.50712	-4.15446	0.00125822	0.0485481	-0.973966	-1	0.15	9.50712	1.22779	0.242413	0.983258	-5.6641
A_24_P100517	NM_178448	C9orf140	chromosome 9 open reading frame 140	Homo sapiens chromosome 9 open reading frame 140 (C9orf140), mRNA [NM_178448]	105369739	9.71	10.34	10.07	10.24	4.75	4.34	3.93	3.59	6.39	10.79	10.8	10.83	10.93	10.25	10.1	11.02	10.34	3.6985	8.73065	10.1815	2.29546e-07	6.87902e-05	7.51577	1	5.93875	8.73065	25.8493	3.96945e-12	9.425e-09	18.1001	1	-2.24025	8.73065	-6.1671	4.24997e-05	0.00679709	2.40107	-1	0.6625	8.73065	2.35448	0.035867	0.534834	-4.01512
A_33_P3301524	NM_001100119	XRCC3	X-ray repair complementing defective repair in Chinese hamster cells 3	Homo sapiens X-ray repair complementing defective repair in Chinese hamster cells 3 (XRCC3), transcript variant 1, mRNA [NM_001100119]	55114	10.58	11.03	10.58	10.58	7.28	7.75	7.52	7.29	8.72	10.82	10.67	10.76	10.97	10.36	10.94	11.02	10.34	1.9695	9.83576	6.81171	1.61515e-05	0.00107446	3.27618	1	3.23375	9.83576	17.6838	3.83712e-10	1.39341e-07	13.8305	1	-1.26425	9.83576	-4.37253	0.000849556	0.0390808	-0.583099	-1	0.155	9.83576	0.692079	0.501692	1	-6.16418
A_33_P3238976	NM_020810	TRMT5	TRM5 tRNA methyltransferase 5 homolog (S. cerevisiae)	Homo sapiens TRM5 tRNA methyltransferase 5 homolog (S. cerevisiae) (TRMT5), mRNA [NM_020810]	554201	13.08	13.12	13.58	13.23	10.64	10.62	10.82	10.71	11.42	12.5	12.47	12.39	12.37	11.75	12.18	12.48	11.72	1.8325	12.0635	7.15128	9.91936e-06	0.000814311	3.76872	1	2.555	12.0635	15.7652	1.49836e-09	3.04276e-07	12.4894	1	-0.7225	12.0635	-2.81954	0.0151033	0.180346	-3.41463	0	0.4675	12.0635	2.3553	0.0358131	0.534655	-4.01373
A_33_P3271925	NM_006420	ARFGEF2	ADP-ribosylation factor guanine nucleotide-exchange factor 2 (brefeldin A-inhibited)	Homo sapiens ADP-ribosylation factor guanine nucleotide-exchange factor 2 (brefeldin A-inhibited) (ARFGEF2), mRNA [NM_006420]	148266	8.27	8.31	8.31	8.19	9.79	9.87	9.89	10.1	8.82	7.96	8.09	7.95	8.21	8.58	8.04	7.87	8.49	-0.54725	8.63224	-2.37716	0.0344039	0.161685	-4.39575	0	-1.64275	8.63224	-11.2827	7.24201e-08	3.80168e-06	8.56419	-1	1.0955	8.63224	4.75866	0.000429837	0.0273563	0.0961367	1	-0.25675	8.63224	-1.43982	0.174783	0.922704	-5.40512
A_33_P3318661	NM_203394	E2F7	E2F transcription factor 7	Homo sapiens E2F transcription factor 7 (E2F7), mRNA [NM_203394]	329	7.17	7.16	6.4	7.67	1.96	1.93	1.96	1.96	2.64	5.57	5.67	6.12	6.09	5.71	5.46	5.7	5.31	4.45775	4.96912	12.533	2.17965e-08	1.54198e-05	9.77366	1	5.14875	4.96912	22.8882	1.73322e-11	2.54758e-08	16.7702	1	-0.691	4.96912	-1.94275	0.0751951	0.403617	-4.916	0	0.27975	4.96912	1.01539	0.329399	1	-5.89084
A_33_P3379371	NM_001005861	RYK	RYK receptor-like tyrosine kinase	Homo sapiens RYK receptor-like tyrosine kinase (RYK), transcript variant 1, mRNA [NM_001005861]	27115	10.31	10.53	10.34	10.38	12.41	12.4	12.75	12.68	11.57	10.05	10.26	10.33	10.16	10.65	10.28	10.13	10.68	-1.18	10.9359	-5.42301	0.000139426	0.00435594	1.08992	-1	-2.17	10.9359	-15.7684	1.49482e-09	3.04276e-07	12.4918	-1	0.99	10.9359	4.54981	0.000619914	0.0329912	-0.269057	1	-0.265	10.9359	-1.57227	0.141143	0.872474	-5.22866
A_23_P160537	NM_024037	C1orf135	chromosome 1 open reading frame 135	Homo sapiens chromosome 1 open reading frame 135 (C1orf135), mRNA [NM_024037]	727677	7.07	8.21	8.37	7.75	1.97	2.26	1.97	1.96	4.66	8.3	8.56	8.6	8.64	7.63	8.18	8.76	7.98	3.1875	6.522	7.74164	4.39937e-06	0.000476475	4.5873	1	5.80975	6.522	22.3105	2.36017e-11	2.80198e-08	16.4853	1	-2.62225	6.522	-6.36879	3.121e-05	0.00550491	2.70713	-1	0.619	6.522	1.94088	0.0754431	0.710539	-4.68796
A_32_P193322	NM_152756	RICTOR	RPTOR independent companion of MTOR, complex 2	Homo sapiens RPTOR independent companion of MTOR, complex 2 (RICTOR), mRNA [NM_152756]	101929025	9.43	9.61	9.4	9.73	11.8	12.04	11.81	12.16	10.32	8.61	8.58	8.72	8.85	8.96	8.67	8.39	9.04	-0.77825	9.77112	-3.31412	0.0059587	0.0496832	-2.69353	-1	-2.41075	9.77112	-16.232	1.06131e-09	2.52776e-07	12.8312	-1	1.6325	9.77112	6.95187	1.31835e-05	0.00299217	3.55801	1	-0.12825	9.77112	-0.705067	0.493852	1	-6.15501
A_23_P48717	NM_006432	NPC2	Niemann-Pick disease, type C2	Homo sapiens Niemann-Pick disease, type C2 (NPC2), mRNA [NM_006432]	148523	11.46	11.4	11.43	11.38	12.34	12.39	12.34	12.39	13.22	10.37	10.14	10.41	10.49	11.62	11.74	11	11.15	-1.8025	11.4865	-13.7989	7.15082e-09	7.12014e-06	10.8093	-1	-0.9475	11.4865	-11.4688	6.01517e-08	3.42481e-06	8.75476	-1	-0.855	11.4865	-6.54537	2.3926e-05	0.00458711	2.97011	-1	-1.3275	11.4865	-13.1198	1.28509e-08	3.90526e-05	9.54237
A_32_P55860	NM_182620	SKA2	spindle and kinetochore associated complex subunit 2	Homo sapiens spindle and kinetochore associated complex subunit 2 (SKA2), transcript variant 1, mRNA [NM_182620]	105377448	7.38	8.01	7.71	7.7	3.82	4.3	4.39	4.26	4.53	7.93	8.07	8	8.22	8.03	7.95	7.81	7.59	3.1715	6.80476	13.6324	8.23626e-09	7.16138e-06	10.6794	1	3.50775	6.80476	23.8399	1.05884e-11	1.7803e-08	17.2205	1	-0.33625	6.80476	-1.44534	0.173256	0.603974	-5.63839	0	0.067	6.80476	0.371797	0.716345	1	-6.339
A_24_P787947	NM_001005404	YPEL2	yippee-like 2 (Drosophila)	Homo sapiens yippee-like 2 (Drosophila) (YPEL2), mRNA [NM_001005404]	27000	6.33	6.7	6.71	6.7	9.99	10.31	10.72	10.71	9.34	6.54	6.18	6.22	6.54	7.15	7	6.14	7.26	-2.7335	7.68012	-7.55216	5.68457e-06	0.000579143	4.32968	-1	-3.82425	7.68012	-16.7058	7.54664e-10	2.06143e-07	13.1677	-1	1.09075	7.68012	3.01354	0.0104876	0.149042	-3.06218	0	-0.7025	7.68012	-2.50566	0.0271377	0.472766	-3.75686
A_23_P85392	NM_007033	RER1	RER1 retention in endoplasmic reticulum 1 homolog (S. cerevisiae)	Homo sapiens RER1 retention in endoplasmic reticulum 1 homolog (S. cerevisiae) (RER1), mRNA [NM_007033]	161514	11.46	11.52	11.65	11.66	10.22	10.09	10.17	10.05	10.79	12.04	12.07	12.08	11.95	12.08	11.9	12	11.96	0.7825	11.3935	6.33931	3.26391e-05	0.00171425	2.56377	1	1.44	11.3935	18.4455	2.32007e-10	9.8101e-08	14.3193	1	-0.6575	11.3935	-5.32664	0.000163541	0.0154374	1.06017	-1	0.045	11.3935	0.470646	0.646097	1	-6.29583
A_33_P3403075	NM_018304	PRR11	proline rich 11	Homo sapiens proline rich 11 (PRR11), mRNA [NM_018304]	401127	9.1	9.53	10.01	9.66	4.56	5.32	5.05	4.89	6.25	9.91	9.82	9.64	9.62	9.31	9.48	9.79	9.16	3.325	8.30024	10.1112	2.47918e-07	7.15186e-05	7.44058	1	4.622	8.30024	22.2234	2.47431e-11	2.82869e-08	16.4416	1	-1.297	8.30024	-3.94413	0.00184669	0.0599769	-1.35507	0	0.3585	8.30024	1.40742	0.183969	0.93275	-5.44663
A_23_P214487	NM_003542	HIST1H4C	histone cluster 1, H4c	Homo sapiens histone cluster 1, H4c (HIST1H4C), mRNA [NM_003542]	84850	17.21	17.56	17.62	17.65	14.62	15.01	14.91	14.97	15.39	17.98	18.08	18.01	17.83	17.72	17.73	18.04	17.75	2.12	16.9459	10.9646	1.00071e-07	4.23183e-05	8.3215	1	2.6325	16.9459	21.5275	3.63161e-11	3.56633e-08	16.0844	1	-0.5125	16.9459	-2.65063	0.0207216	0.210468	-3.71767	0	0.25	16.9459	1.66925	0.120202	0.834333	-5.09305
A_19_P00806947	NM_002592	PCNA	proliferating cell nuclear antigen	Homo sapiens proliferating cell nuclear antigen (PCNA), transcript variant 1, mRNA [NM_002592]	81309	12.36	12.96	12.75	13.08	8.79	9.04	9.35	9.14	10.21	12.86	12.85	12.82	12.88	12.61	12.7	12.99	12.68	2.5775	11.7686	10.526	1.58326e-07	5.8179e-05	7.87742	1	3.7085	11.7686	23.946	1.00345e-11	1.7803e-08	17.2693	1	-1.131	11.7686	-4.61878	0.00054897	0.0314734	-0.147873	-1	0.1975	11.7686	1.04125	0.317714	1	-5.86512
A_23_P28886	NM_002592	PCNA	proliferating cell nuclear antigen	Homo sapiens proliferating cell nuclear antigen (PCNA), transcript variant 1, mRNA [NM_002592]	81309	12.74	13.46	13.13	13.54	9.35	9.38	9.7	9.45	10.74	13.29	13.28	13.17	13.39	13.16	13.24	13.49	13.19	2.4775	12.2174	9.87196	3.23275e-07	8.52866e-05	7.18085	1	3.74875	12.2174	23.6182	1.18566e-11	1.82989e-08	17.1176	1	-1.27125	12.2174	-5.06548	0.00025364	0.0205378	0.622427	-1	0.0825	12.2174	0.424393	0.678579	1	-6.31725
A_24_P85942	NM_181453	GCC2	GRIP and coiled-coil domain containing 2	Homo sapiens GRIP and coiled-coil domain containing 2 (GCC2), transcript variant 1, mRNA [NM_181453]	105372179	8.93	8.93	8.68	8.81	11.24	10.99	11.06	11.45	9.68	7.4	7.38	7.44	7.53	7.96	7.17	7.36	7.28	-0.84125	8.78176	-3.49659	0.00423301	0.0397345	-2.35405	-1	-2.34725	8.78176	-15.4259	1.93683e-09	3.64537e-07	12.2341	-1	1.506	8.78176	6.25958	3.68638e-05	0.00615067	2.54216	1	-0.126	8.78176	-0.676106	0.511436	1	-6.17525
A_33_P3258117	NM_018063	HELLS	helicase, lymphoid-specific	Homo sapiens helicase, lymphoid-specific (HELLS), mRNA [NM_018063]	392459	10.49	9.9	9.65	10.25	6.11	6.12	6.4	6.39	7.01	8.74	8.7	8.71	8.78	8.59	8.65	9.09	8.26	3.063	8.34406	9.99559	2.81666e-07	7.69396e-05	7.31579	1	3.8135	8.34406	19.6768	1.07032e-10	7.0293e-08	15.063	1	-0.7505	8.34406	-2.44913	0.0301306	0.251703	-4.07262	0	0.116	8.34406	0.488702	0.633616	1	-6.28689
A_23_P101811	NM_021030	ZNF14	zinc finger protein 14	Homo sapiens zinc finger protein 14 (ZNF14), mRNA [NM_021030]	619344	7.94	7.78	7.61	8.02	10.18	9.95	10.13	10.31	10.14	7.51	7.54	7.4	7.57	8.02	7.48	7.65	7.73	-2.305	8.40912	-11.3417	6.82628e-08	3.34455e-05	8.68945	-1	-2.30725	8.40912	-17.9503	3.21053e-10	1.2943e-07	14.0041	-1	0.00225	8.40912	0.0110711	0.991344	1	-6.66346	0	-0.246	8.40912	-1.56267	0.14338	0.875861	-5.2418
A_24_P290770	NM_001003941	OGDH	oxoglutarate (alpha-ketoglutarate) dehydrogenase (lipoamide)	Homo sapiens oxoglutarate (alpha-ketoglutarate) dehydrogenase (lipoamide) (OGDH), nuclear gene encoding mitochondrial protein, transcript variant 2, mRNA [NM_001003941]	26188	7.9	8.09	7.9	8.04	5.89	5.68	6.01	6.11	7.05	8.24	8.22	8.23	8.2	7.75	7.79	8.5	7.72	0.9315	7.48924	4.09546	0.00140056	0.0192565	-1.2462	1	2.059	7.48924	14.3135	4.66347e-09	6.28591e-07	11.3545	1	-1.1275	7.48924	-4.9572	0.000305095	0.022369	0.438137	-1	0.45575	7.48924	2.58685	0.0233383	0.44393	-3.61617
A_23_P133956	NM_002263	KIFC1	kinesin family member C1	Homo sapiens kinesin family member C1 (KIFC1), mRNA [NM_002263]	80129	8.88	8.66	10.1	9.2	2.17	2.96	2.16	2.15	3.33	10.3	10.14	9.67	10.17	9.76	9.55	10.28	9.98	5.8775	7.61541	12.9052	1.55527e-08	1.26333e-05	10.0898	1	6.8475	7.61541	23.7724	1.09585e-11	1.7803e-08	17.1893	1	-0.97	7.61541	-2.12982	0.053943	0.339185	-4.61439	0	0.4145	7.61541	1.17495	0.262171	0.989798	-5.72372
A_32_P137939	NM_001101	ACTB	actin, beta	Homo sapiens actin, beta (ACTB), mRNA [NM_001101]	55147	17.91	18.33	18.28	18.18	16.29	16.26	16.18	16.17	17.13	18.56	18.56	18.33	18.56	18.56	18.56	18.56	18.48	1.045	17.8176	6.77639	1.70062e-05	0.0010936	3.22403	1	1.95	17.8176	19.9934	8.83757e-11	6.37513e-08	15.2455	1	-0.905	17.8176	-5.86855	6.78209e-05	0.00906246	1.93681	-1	-0.0575	17.8176	-0.481365	0.638674	1	-6.29056
A_23_P88731	NM_002875	RAD51	RAD51 homolog (S. cerevisiae)	Homo sapiens RAD51 homolog (S. cerevisiae) (RAD51), transcript variant 1, mRNA [NM_002875]	83656	11.39	11.56	11.48	12.12	4.77	5.35	3.98	5.44	6.99	12.56	12.59	12.48	12.76	11.91	12.59	12.86	11.99	4.6485	10.1661	9.42289	5.39534e-07	0.000119811	6.67726	1	6.7515	10.1661	21.6392	3.41199e-11	3.56633e-08	16.1427	1	-2.103	10.1661	-4.26295	0.0010342	0.043197	-0.778914	-1	0.3475	10.1661	0.909391	0.380549	1	-5.99049
A_23_P133123	NM_032117	MND1	meiotic nuclear divisions 1 homolog (S. cerevisiae)	Homo sapiens meiotic nuclear divisions 1 homolog (S. cerevisiae) (MND1), mRNA [NM_032117]	100302127	9.12	9.29	10.07	9.77	2.92	3.47	3.62	4.17	5.82	10.11	10.04	10.1	10.48	10.06	10.25	10.58	9.95	3.7445	8.22494	8.81238	1.11674e-06	0.000195855	5.95722	1	6.01925	8.22494	22.3981	2.25112e-11	2.80198e-08	16.5291	1	-2.27475	8.22494	-5.35344	0.000156424	0.0151224	1.10454	-1	0.0275	8.22494	0.0835519	0.934752	1	-6.40765
A_23_P167328	NM_001775	CD38	CD38 molecule	Homo sapiens CD38 molecule (CD38), mRNA [NM_001775]	79581	12.31	12.54	12.27	12.32	8.35	8	7.37	7.31	10	12.08	12.03	12.53	11.99	11.98	11.58	12.21	11.35	2.36	10.9538	6.02903	5.26728e-05	0.0023461	2.07831	1	4.604	10.9538	18.5969	2.10412e-10	9.14757e-08	14.4137	1	-2.244	10.9538	-5.73269	8.424e-05	0.0104427	1.72113	-1	0.3775	10.9538	1.24502	0.23623	0.982745	-5.64421
A_33_P3254606	NM_001083961	WDR62	WD repeat domain 62	Homo sapiens WD repeat domain 62 (WDR62), transcript variant 1, mRNA [NM_001083961]	54931	12.37	12.17	13.02	12.69	9.12	9.13	8.93	8.89	9.53	11.97	11.97	12.13	12.05	11.67	11.79	12.11	11.45	3.0335	11.2342	10.787	1.20274e-07	4.88487e-05	8.14385	1	3.54675	11.2342	19.9415	9.11779e-11	6.37513e-08	15.2158	1	-0.51325	11.2342	-1.8251	0.0922554	0.448943	-5.09828	0	0.3	11.2342	1.37722	0.192894	0.944786	-5.48472
A_33_P3230548	NM_014875	KIF14	kinesin family member 14	Homo sapiens kinesin family member 14 (KIF14), mRNA [NM_014875]	283659	8.05	8.02	9.37	9.17	2.36	2.23	2.21	2.2	3.68	9.81	9.96	9.94	9.96	9.38	9.41	9.78	8.98	4.9675	7.32382	11.0797	8.8944e-08	3.96405e-05	8.43512	1	6.403	7.32382	22.5809	2.04065e-11	2.73863e-08	16.6198	1	-1.4355	7.32382	-3.20178	0.00735936	0.124064	-2.71736	0	0.52075	7.32382	1.49948	0.15887	0.900336	-5.32693
A_33_P3387831	NM_024053	CENPM	centromere protein M	Homo sapiens centromere protein M (CENPM), transcript variant 1, mRNA [NM_024053]	727866	13.36	13.44	13.35	13.36	9.57	10.31	10.36	9.91	10.83	13.78	13.71	13.87	13.84	13.47	13.56	13.79	13.56	2.5475	12.5926	10.9427	1.0235e-07	4.26923e-05	8.29978	1	3.33875	12.5926	22.6759	1.93979e-11	2.72161e-08	16.6665	1	-0.79125	12.5926	-3.39879	0.0050835	0.102356	-2.35503	0	0.285	12.5926	1.58045	0.139264	0.869105	-5.21743
A_23_P78782	NM_001217	CA11	carbonic anhydrase XI	Homo sapiens carbonic anhydrase XI (CA11), mRNA [NM_001217]	64080	6.09	6.62	6.08	6.33	8.99	8.73	8.93	8.79	8.9	6.93	6.95	6.47	6.77	6.9	7.23	7.05	7.61	-2.62	7.37488	-10.0321	2.70507e-07	7.5223e-05	7.35534	-1	-2.58175	7.37488	-15.6306	1.65804e-09	3.26601e-07	12.3888	-1	-0.03825	7.37488	-0.146461	0.885921	1	-6.65213	0	-0.28525	7.37488	-1.41007	0.183204	0.931795	-5.44326
A_33_P3659876	NM_017760	NCAPG2	non-SMC condensin II complex, subunit G2	Homo sapiens non-SMC condensin II complex, subunit G2 (NCAPG2), mRNA [NM_017760]	389273	6.74	7.17	7.86	7.46	2.11	2.05	2.1	2.76	3.79	8.01	7.81	8	8.23	7.91	7.54	8.07	7.29	3.51425	6.171	8.89658	1.00789e-06	0.000183003	6.05904	1	5.0515	6.171	20.22	7.71894e-11	6.10924e-08	15.3741	1	-1.53725	6.171	-3.89166	0.00203357	0.0630421	-1.45066	0	0.28325	6.171	0.925731	0.372322	1	-5.97574
A_23_P207850	NM_032865	TNS4	tensin 4	Homo sapiens tensin 4 (TNS4), mRNA [NM_032865]	100500842	7.67	8.2	8.25	7.78	5.24	5.1	5.11	4.89	6.21	10.54	10.94	10.91	10.77	9.65	8.76	10.4	9.79	1.76075	8.24812	5.33504	0.000161274	0.0047736	0.942094	1	2.8915	8.24812	13.8527	6.83376e-09	8.0195e-07	10.9695	1	-1.13075	8.24812	-3.42615	0.00482942	0.0997122	-2.30466	0	1.585	8.24812	6.20003	4.03949e-05	0.0109374	2.49942
A_23_P14948	NM_003791	MBTPS1	membrane-bound transcription factor peptidase, site 1	Homo sapiens membrane-bound transcription factor peptidase, site 1 (MBTPS1), mRNA [NM_003791]	85442	9.84	9.8	9.55	9.89	11.53	11.44	11.4	11.62	10.61	9.81	9.62	9.78	9.73	10.04	9.83	9.77	9.98	-0.83775	10.25	-5.37406	0.000151169	0.00459409	1.0078	-1	-1.72525	10.25	-17.4989	4.34893e-10	1.47107e-07	13.7083	-1	0.8875	10.25	5.6932	8.97626e-05	0.010751	1.65792	1	-0.2	10.25	-1.65631	0.122827	0.841907	-5.11143
A_33_P3307903	NM_005192	CDKN3	cyclin-dependent kinase inhibitor 3	Homo sapiens cyclin-dependent kinase inhibitor 3 (CDKN3), transcript variant 1, mRNA [NM_005192]	123346	9.68	10.21	10.36	10.08	4.31	5.16	3.72	4.32	6.38	10.11	10.29	10.24	10.27	9.73	9.88	10.18	9.5	3.69825	8.49471	9.02739	8.60686e-07	0.0001703	6.21561	1	5.7055	8.49471	22.0206	2.76376e-11	3.04675e-08	16.3389	1	-2.00725	8.49471	-4.89967	0.00033677	0.0238967	0.339581	-1	0.4255	8.49471	1.34088	0.204101	0.9571	-5.52975
A_23_P7873	NM_002388	MCM3	minichromosome maintenance complex component 3	Homo sapiens minichromosome maintenance complex component 3 (MCM3), mRNA [NM_002388]	80319	13.58	13.27	13.68	13.84	10.84	10.28	10.3	10.34	10.69	13.8	14.03	13.91	14.06	13.69	13.91	14.18	13.63	2.9025	12.8253	11.0425	9.23828e-08	4.01631e-05	8.39858	1	3.1525	12.8253	18.9636	1.66586e-10	8.11832e-08	14.6389	1	-0.25	12.8253	-0.951121	0.359786	0.815743	-6.19947	0	0.15	12.8253	0.736735	0.475047	1	-6.13198
A_33_P3214303	NM_001244808	FOXP1	forkhead box P1	Homo sapiens forkhead box P1 (FOXP1), transcript variant 3, mRNA [NM_001244808]	64648	10.8	10.82	10.66	10.58	12.24	12.53	12.56	12.46	11.71	9.34	9.48	9.37	9.58	10.45	9.71	10.17	10.42	-0.995	10.7578	-4.34221	0.000896941	0.0143972	-0.796786	-1	-1.7325	10.7578	-11.9545	3.74878e-08	2.47781e-06	9.23925	-1	0.7375	10.7578	3.21847	0.00713193	0.121827	-2.6867	0	-0.63825	10.7578	-3.59586	0.00351711	0.166252	-1.81191
A_23_P26557	NM_025108	C16orf59	chromosome 16 open reading frame 59	Homo sapiens chromosome 16 open reading frame 59 (C16orf59), mRNA [NM_025108]	100126349	10.84	11.03	11.69	11.13	3.35	5.16	4.22	4.34	7.31	11.38	11.28	11.42	11.57	11.02	11.37	11.63	10.84	3.8625	9.387	7.60445	5.29411e-06	0.000555827	4.40125	1	6.90525	9.387	21.4956	3.69723e-11	3.56633e-08	16.0676	1	-3.04275	9.387	-5.99053	5.59471e-05	0.00807004	2.12812	-1	0.2175	9.387	0.552819	0.590253	1	-6.25253
A_21_P0003919	BC095491	FRG1B	FSHD region gene 1 family, member B	BROAD Institute lincRNA (XLOC_004229), lincRNA [TCONS_00009206]	2774	5.61	5.16	4.78	5.49	2.08	2.08	2.08	2.07	2.83	6.11	5.91	5.95	5.52	4.45	4.82	5.47	4.54	2.4275	4.40847	6.99899	1.23207e-05	0.00092757	3.54983	1	3.17725	4.40847	14.4843	4.05897e-09	5.85459e-07	11.494	1	-0.74975	4.40847	-2.16169	0.0509367	0.32905	-4.56172	0	1.236	4.40847	4.60065	0.000566756	0.0573575	-0.0431377
A_23_P57379	NM_003504	CDC45	cell division cycle 45 homolog (S. cerevisiae)	Homo sapiens cell division cycle 45 homolog (S. cerevisiae) (CDC45), transcript variant 2, mRNA [NM_003504]	84767	12.48	13.05	13.39	13.05	7.02	7.76	8.06	8.12	9.48	12.84	12.96	12.93	13.04	12.35	12.78	13.01	12.43	3.5085	11.4563	8.87471	1.03503e-06	0.000185384	6.03267	1	5.25175	11.4563	21.0042	4.88459e-11	4.43449e-08	15.8065	1	-1.74325	11.4563	-4.40953	0.000795229	0.0380632	-0.517269	-1	0.3775	11.4563	1.23275	0.240621	0.983258	-5.6584
A_23_P151150	NM_202002	FOXM1	forkhead box M1	Homo sapiens forkhead box M1 (FOXM1), transcript variant 1, mRNA [NM_202002]	280	9.7	10.49	10.92	10.77	3.56	2.36	3.95	3.14	6.47	11	10.77	10.72	10.94	10.08	10.63	11.03	9.9	4.00125	8.61318	7.03661	1.1675e-05	0.000916648	3.6042	1	7.21875	8.61318	20.0724	8.42869e-11	6.37513e-08	15.2906	1	-3.2175	8.61318	-5.65831	9.49606e-05	0.0110194	1.60187	-1	0.5025	8.61318	1.14085	0.275572	0.989798	-5.7611
A_33_P3251054	NM_194328	RNF38	ring finger protein 38	Homo sapiens ring finger protein 38 (RNF38), transcript variant 2, mRNA [NM_194328]	107986277	10.46	10.85	10.53	10.52	12.23	12.35	12.44	12.33	11.62	10.38	10.25	10.36	10.29	10.61	10.53	10.27	10.55	-1.03	10.9747	-6.54137	2.40692e-05	0.00138351	2.87242	-1	-1.7475	10.9747	-17.5476	4.2072e-10	1.45914e-07	13.7407	-1	0.7175	10.9747	4.55673	0.000612381	0.0328166	-0.256867	1	-0.25	10.9747	-2.04973	0.0622469	0.663453	-4.51659
A_23_P28057	NM_003249	THOP1	thimet oligopeptidase 1	Homo sapiens thimet oligopeptidase 1 (THOP1), mRNA [NM_003249]	84304	13.07	13.24	13.06	13.26	11.94	11.81	11.75	11.82	12.14	13.6	13.63	13.54	13.64	13.19	13.55	13.87	13.31	1.0175	12.9659	5.34954	0.000157439	0.004709	0.966531	1	1.3275	12.9659	11.0354	9.30609e-08	4.55232e-06	8.30641	1	-0.31	12.9659	-1.62984	0.12836	0.526751	-5.38601	0	0.2325	12.9659	1.57808	0.139805	0.869884	-5.22068
A_24_P225616	NM_001034	RRM2	ribonucleotide reductase M2	Homo sapiens ribonucleotide reductase M2 (RRM2), transcript variant 2, mRNA [NM_001034]	51327	7.94	9.13	9.93	9.67	1.96	1.94	1.95	1.95	3.89	10.3	10.37	10.49	10.61	9.34	10.27	10.43	9.61	5.27925	7.63429	9.22844	6.77495e-07	0.000146239	6.45247	1	7.22025	7.63429	19.9562	9.03726e-11	6.37513e-08	15.2243	1	-1.941	7.63429	-3.39298	0.00513912	0.103137	-2.36571	0	0.6365	7.63429	1.43641	0.17573	0.923731	-5.40951
A_33_P3376116	NM_182513	SPC24	SPC24, NDC80 kinetochore complex component, homolog (S. cerevisiae)	Homo sapiens SPC24, NDC80 kinetochore complex component, homolog (S. cerevisiae) (SPC24), mRNA [NM_182513]	105376064	5.9	6.86	7.2	6.98	2.05	2	2.03	2.01	2.28	6.89	7.19	7.49	7.19	7.32	7.19	7.3	6.78	4.45	5.56765	11.895	3.96878e-08	2.18758e-05	9.20722	1	4.71075	5.56765	19.9097	9.29409e-11	6.37513e-08	15.1976	1	-0.26075	5.56765	-0.696994	0.498717	0.891831	-6.41018	0	-0.06275	5.56765	-0.216542	0.832101	1	-6.3867
A_23_P70991	NM_006303	AIMP2	aminoacyl tRNA synthetase complex-interacting multifunctional protein 2	Homo sapiens aminoacyl tRNA synthetase complex-interacting multifunctional protein 2 (AIMP2), mRNA [NM_006303]	146862	10.46	10.67	10.34	10.75	8.59	8.66	8.76	8.8	8.54	11.16	11.26	11.17	11.48	11.21	11.04	11.53	11.48	2.012	10.3474	11.7079	4.75616e-08	2.48828e-05	9.03496	1	1.85175	10.3474	17.0374	5.97633e-10	1.79621e-07	13.397	1	0.16025	10.3474	0.932499	0.368951	0.822467	-6.21686	0	0.1425	10.3474	1.07051	0.304867	0.999648	-5.83537
A_33_P3330716	NM_017759	INO80D	INO80 complex subunit D	Homo sapiens INO80 complex subunit D (INO80D), mRNA [NM_017759]	389257	9.49	9.7	9.66	9.53	10.98	10.9	10.84	10.78	9.71	8.72	8.57	8.88	8.73	9.48	9.04	8.51	9.58	-0.11675	9.594	-0.398857	0.696809	0.968052	-6.79449	0	-1.28175	9.594	-6.92363	1.37312e-05	0.000175069	3.12339	-1	1.165	9.594	3.98003	0.00172907	0.0580804	-1.28977	0	-0.53175	9.594	-2.34527	0.036478	0.540386	-4.03067
A_32_P94087	NR_027153	RPL21P44	ribosomal protein L21 pseudogene 44	Homo sapiens ribosomal protein L21 pseudogene 44 (RPL21P44), non-coding RNA [NR_027153]	2590	13.74	13.7	13.77	13.6	14.83	14.95	14.98	15.09	14.64	12.99	13.03	12.89	13.01	13.17	12.94	12.99	13.18	-0.9375	13.7353	-6.88594	1.45001e-05	0.00100128	3.38524	-1	-1.26	13.7353	-14.633	3.60122e-09	5.30556e-07	11.6141	-1	0.3225	13.7353	2.36876	0.0349386	0.271888	-4.21167	0	-0.075	13.7353	-0.711177	0.490189	1	-6.15064
A_33_P3340040	NM_032336	GINS4	GINS complex subunit 4 (Sld5 homolog)	Homo sapiens GINS complex subunit 4 (Sld5 homolog) (GINS4), mRNA [NM_032336]	100309464	9.7	10.52	10.45	10.36	7.2	7.03	7.03	7.08	7.81	10.08	10.1	10.06	10.39	9.83	10.29	10.25	9.72	2.44275	9.28894	8.37441	1.92686e-06	0.000279911	5.41401	1	3.17125	9.28894	17.19	5.3753e-10	1.71051e-07	13.501	1	-0.7285	9.28894	-2.49749	0.0275517	0.241877	-3.9882	0	0.0955	9.28894	0.422671	0.679801	1	-6.31801
A_24_P134235	NM_003685	KHSRP	KH-type splicing regulatory protein	Homo sapiens KH-type splicing regulatory protein (KHSRP), mRNA [NM_003685]	84989	8.58	8.55	8.06	8.36	5.99	6.11	5.77	5.71	6.17	7.63	7.71	7.48	7.86	6.55	7.58	7.64	6.85	2.2145	7.21229	6.18474	4.13583e-05	0.00200095	2.32367	1	2.492	7.21229	11.0043	9.60666e-08	4.68086e-06	8.2737	1	-0.2775	7.21229	-0.775012	0.452916	0.865967	-6.35172	0	0.60875	7.21229	2.19487	0.0479744	0.602942	-4.28137
A_33_P3219469	NM_004719	SCAF11	SR-related CTD-associated factor 11	Homo sapiens SR-related CTD-associated factor 11 (SCAF11), mRNA [NM_004719]	115019	11.37	11.58	11.51	11.48	12.84	12.77	12.95	13.06	12.42	11.33	11.23	11.21	11.29	11.51	11.47	11.3	11.34	-0.935	11.8035	-7.38468	7.15582e-06	0.000669355	4.09798	-1	-1.42	11.8035	-17.7328	3.71265e-10	1.36427e-07	13.8627	-1	0.485	11.8035	3.83055	0.0022759	0.0673237	-1.56222	0	-0.225	11.8035	-2.29418	0.0400524	0.569005	-4.11655
A_33_P3323847	NM_004260	RECQL4	RecQ protein-like 4	Homo sapiens RecQ protein-like 4 (RECQL4), mRNA [NM_004260]	92285	13.45	12.8	13.44	13.28	9.3	9.88	9.94	9.35	10.37	12.9	12.88	12.87	12.94	12.37	12.8	13.04	12.36	2.8725	11.9982	8.92975	9.68175e-07	0.000179816	6.09893	1	3.625	11.9982	17.8179	3.50677e-10	1.31293e-07	13.9182	1	-0.7525	11.9982	-2.3393	0.0368794	0.279077	-4.26224	0	0.3125	11.9982	1.25416	0.233002	0.981316	-5.63357
A_23_P131825	NM_003279	TNNC2	troponin C type 2 (fast)	Homo sapiens troponin C type 2 (fast) (TNNC2), mRNA [NM_003279]	84330	7.58	7.63	7.63	7.58	9.56	10.18	9.83	9.67	8.33	6.05	6.86	6.42	6.44	6.72	5.67	6.16	6.59	-0.723	7.58347	-2.01074	0.0667059	0.251515	-5.01129	0	-2.204	7.58347	-9.69169	3.96182e-07	1.25425e-05	6.81091	-1	1.481	7.58347	4.11882	0.0013423	0.0507142	-1.03828	0	0.24975	7.58347	0.896702	0.387023	1	-6.00178
A_23_P70445	NM_003532	HIST1H3E	histone cluster 1, H3e	Homo sapiens histone cluster 1, H3e (HIST1H3E), mRNA [NM_003532]	84830	13.89	13.19	13.53	14.2	8.17	8.64	8.62	7.47	9.91	13.59	13.7	13.48	13.2	13.47	13.04	13.66	12.88	3.7895	12.0376	8.24629	2.2691e-06	0.000303275	5.25071	1	5.47825	12.0376	18.849	1.79117e-10	8.37699e-08	14.5691	1	-1.68875	12.0376	-3.67487	0.00303631	0.0784909	-1.84736	0	0.2375	12.0376	0.667213	0.516909	1	-6.18131
A_23_P87769	NM_017915	C12orf48	chromosome 12 open reading frame 48	Homo sapiens chromosome 12 open reading frame 48 (C12orf48), mRNA [NM_017915]	390323	9.62	9.89	9.6	10.15	7.09	7.28	6.72	7.01	7.42	10.7	10.58	10.76	10.78	10.27	10.32	10.83	10.18	2.39725	9.36482	9.13713	7.54906e-07	0.000156387	6.34546	1	2.785	9.36482	16.7839	7.14076e-10	2.02981e-07	13.2221	1	-0.38775	9.36482	-1.47791	0.164475	0.589763	-5.59533	0	0.41	9.36482	2.01746	0.065917	0.674523	-4.56787
A_33_P3217834	NM_014140	SMARCAL1	SWI/SNF related, matrix associated, actin dependent regulator of chromatin, subfamily a-like 1	Homo sapiens SWI/SNF related, matrix associated, actin dependent regulator of chromatin, subfamily a-like 1 (SMARCAL1), transcript variant 1, mRNA [NM_014140]	222484	11.4	10.96	11.16	11.2	8.69	8.97	8.47	8.38	10.37	12.34	12.24	12.27	11.98	11.52	12.1	12.31	11.53	0.81	10.9347	2.63842	0.0211994	0.117438	-3.93403	0	2.5525	10.9347	13.146	1.25569e-08	1.15408e-06	10.3538	1	-1.7425	10.9347	-5.67586	9.23078e-05	0.0109587	1.63008	-1	0.3975	10.9347	1.67155	0.119739	0.833163	-5.08976
A_23_P23855	NM_032305	POLR3GL	polymerase (RNA) III (DNA directed) polypeptide G (32kD)-like	Homo sapiens polymerase (RNA) III (DNA directed) polypeptide G (32kD)-like (POLR3GL), mRNA [NM_032305]	100302276	13.12	13.22	13.07	13.17	12.11	12.21	12.21	12.23	12.9	13.14	13.21	13.16	13.15	13.07	13.19	13.07	13.22	0.245	12.9088	2.23299	0.0447726	0.193319	-4.64317	0	0.955	12.9088	13.7624	7.37478e-09	8.26592e-07	10.8926	1	-0.71	12.9088	-6.4711	2.67418e-05	0.00500266	2.86008	-1	0.035	12.9088	0.411825	0.687526	1	-6.32271
A_23_P163113	NM_017922	PRPF39	PRP39 pre-mRNA processing factor 39 homolog (S. cerevisiae)	Homo sapiens PRP39 pre-mRNA processing factor 39 homolog (S. cerevisiae) (PRPF39), mRNA [NM_017922]	390433	7.82	8.31	8.02	7.98	9.95	9.79	9.92	10.04	8.89	8.15	8.25	8.23	8.27	8.4	8.27	8.2	8.8	-0.852	8.66418	-4.08286	0.00143304	0.0195551	-1.26928	-1	-1.8895	8.66418	-14.3167	4.65142e-09	6.28591e-07	11.3571	-1	1.0375	8.66418	4.9718	0.000297563	0.0220172	0.463077	1	-0.1145	8.66418	-0.708362	0.491875	1	-6.15266
A_23_P341325	NM_080746	RPL10L	ribosomal protein L10-like	Homo sapiens ribosomal protein L10-like (RPL10L), mRNA [NM_080746]	100616230	14.37	14.31	14.39	14.37	15.46	15.48	15.33	15.3	15.14	13.95	13.79	13.61	13.9	14.36	14.05	13.9	14.36	-0.78	14.4747	-4.29085	0.000983563	0.0153438	-0.889867	-1	-1.0325	14.4747	-8.98067	9.1043e-07	2.29032e-05	5.94802	-1	0.2525	14.4747	1.38903	0.189363	0.629095	-5.71121	0	-0.3925	14.4747	-2.78749	0.0160394	0.370444	-3.26367
A_33_P3386262	NM_030928	CDT1	chromatin licensing and DNA replication factor 1	Homo sapiens chromatin licensing and DNA replication factor 1 (CDT1), mRNA [NM_030928]	100132074	12.28	12.68	12.67	12.46	6.57	7.85	7.73	6.74	9.12	11.94	12.06	12.06	12.24	11.62	11.9	12.18	11.87	3.4045	10.822	8.37249	1.93155e-06	0.000279911	5.41158	1	5.2985	10.822	20.6027	6.16136e-11	5.14007e-08	15.5876	1	-1.894	10.822	-4.65781	0.000512618	0.0302067	-0.0795446	-1	0.315	10.822	1.00008	0.336462	1	-5.90581
A_23_P33856	NM_001042749	STAG2	stromal antigen 2	Homo sapiens stromal antigen 2 (STAG2), transcript variant 1, mRNA [NM_001042749]	54332	10.09	9.96	10.39	10.19	11.79	11.78	11.94	11.78	10.26	9.44	9.91	9.57	9.75	10.52	9.41	9.61	11.01	-0.1035	10.4349	-0.234569	0.818387	1	-6.84967	0	-1.666	10.4349	-5.97002	5.7779e-05	0.000531205	1.627	-1	1.5625	10.4349	3.5412	0.00389456	0.0885366	-2.09296	0	-0.2965	10.4349	-0.867521	0.402198	1	-6.02722
A_24_P785293	NR_003098	SNHG1	small nucleolar RNA host gene 1 (non-protein coding)	Homo sapiens small nucleolar RNA host gene 1 (non-protein coding) (SNHG1), non-coding RNA [NR_003098]	1327	13.53	13.25	13.41	13.25	14.83	14.93	14.84	15.1	14.09	12.95	13.11	12.94	13.28	13.22	13.32	13.55	13.43	-0.73	13.7076	-4.43248	0.000763344	0.0130683	-0.63383	-1	-1.565	13.7076	-15.0248	2.6408e-09	4.52853e-07	11.9247	-1	0.835	13.7076	5.07003	0.000251687	0.0204442	0.630142	1	-0.2	13.7076	-1.56776	0.142192	0.874989	-5.23484
A_24_P314571	AK075287	SPC24	SPC24, NDC80 kinetochore complex component, homolog (S. cerevisiae)	Homo sapiens cDNA FLJ90806 fis, clone Y79AA1000750. [AK075287]	618	9.57	10.69	10.97	10.37	4.17	4.96	3.94	4.77	6.92	10.51	10.41	10.46	10.42	9.78	10.38	10.47	9.53	3.4825	8.725	6.91787	1.3846e-05	0.000973539	3.4319	1	5.93625	8.725	18.645	2.04011e-10	8.996e-08	14.4436	1	-2.45375	8.725	-4.87429	0.000351823	0.0244388	0.295951	-1	0.372	8.725	0.954	0.358384	1	-5.9497
A_23_P51085	NM_020675	SPC25	SPC25, NDC80 kinetochore complex component, homolog (S. cerevisiae)	Homo sapiens SPC25, NDC80 kinetochore complex component, homolog (S. cerevisiae) (SPC25), mRNA [NM_020675]	474383	9.29	10	10.82	10.8	3.7	2.37	2.55	2.29	5.61	11.19	11.42	11.32	11.5	10.81	11.05	11.32	10.81	4.6135	8.638	8.10122	2.73659e-06	0.000347225	5.06333	1	7.4975	8.638	20.8164	5.44204e-11	4.79941e-08	15.7047	1	-2.884	8.638	-5.06425	0.000254169	0.0205378	0.620347	-1	0.4275	8.638	0.969127	0.351079	1	-5.93549
A_23_P383278	NM_023078	PYCRL	pyrroline-5-carboxylate reductase-like	Homo sapiens pyrroline-5-carboxylate reductase-like (PYCRL), mRNA [NM_023078]	693203	7.78	7.84	8.04	7.59	5.59	5.27	5.19	5.68	5.95	8.46	8.52	8.44	8.48	8.57	8.74	8.57	8.38	1.86375	7.47612	9.42579	5.37722e-07	0.000119811	6.68058	1	2.38075	7.47612	19.0377	1.58991e-10	8.11832e-08	14.6838	1	-0.517	7.47612	-2.61469	0.0221586	0.217793	-3.78157	0	-0.1835	7.47612	-1.19809	0.253368	0.989422	-5.69786
A_33_P3393766	NM_001130677	C17orf96	chromosome 17 open reading frame 96	Homo sapiens chromosome 17 open reading frame 96 (C17orf96), mRNA [NM_001130677]	55644	9.45	9.77	9.69	9.43	5.87	5.47	4.96	6.07	7.71	11.21	11.77	11.56	11.29	10.26	9.99	11.28	10.52	1.875	9.19382	4.95689	0.000305255	0.0072368	0.294488	1	3.98975	9.19382	16.6772	7.70166e-10	2.06719e-07	13.1477	1	-2.11475	9.19382	-5.59071	0.000105953	0.0118067	1.49279	-1	1.3315	9.19382	4.54437	0.0006259	0.0609453	-0.139392
A_23_P420551	NM_007174	CIT	citron (rho-interacting, serine/threonine kinase 21)	Homo sapiens citron (rho-interacting, serine/threonine kinase 21) (CIT), transcript variant 2, mRNA [NM_007174]	164668	9.44	9.83	10.61	10.19	5.28	5.22	4.41	5.28	6.53	10.86	10.83	10.88	10.8	10.16	10.56	10.81	10.25	3.4885	8.93729	8.62306	1.41016e-06	0.000231529	5.72522	1	4.969	8.93729	19.4205	1.25252e-10	7.42603e-08	14.9127	1	-1.4805	8.93729	-3.65958	0.00312384	0.079591	-1.87543	0	0.4825	8.93729	1.53973	0.148847	0.885597	-5.27298
A_23_P50455	NM_002691	POLD1	polymerase (DNA directed), delta 1, catalytic subunit 125kDa	Homo sapiens polymerase (DNA directed), delta 1, catalytic subunit 125kDa (POLD1), mRNA [NM_002691]	81619	11.62	11.52	11.32	11.56	8.62	8.61	8.84	7.98	9.49	11.45	11.4	11.5	11.42	10.82	11.48	11.58	10.93	2.012	10.5961	6.41344	2.91697e-05	0.00158239	2.67769	1	2.995	10.5961	15.0949	2.50019e-09	4.36008e-07	11.9794	1	-0.983	10.5961	-3.13341	0.00836963	0.13134	-2.84284	0	0.2925	10.5961	1.20369	0.251275	0.988605	-5.69155
A_21_P0004503	NR_034107	LOC257396	uncharacterized LOC257396	Homo sapiens uncharacterized LOC257396 (LOC257396), non-coding RNA [NR_034107]	3145	4.87	4.76	4.29	5.09	2.17	2.14	2.18	2.17	3.02	5.16	5.9	5.55	5.62	5.67	5.44	5.49	5.17	1.7405	4.39447	6.22961	3.85982e-05	0.00190626	2.39373	1	2.59	4.39447	14.6574	3.53153e-09	5.30556e-07	11.6337	1	-0.8495	4.39447	-3.04054	0.0099681	0.14493	-3.01287	0	0.00275	4.39447	0.012707	0.990065	1	-6.41124
A_23_P126212	NM_022111	CLSPN	claspin	Homo sapiens claspin (CLSPN), transcript variant 1, mRNA [NM_022111]	653319	10.68	9.18	8.92	10.03	2.11	3.07	2.94	2.12	4.33	7.76	7.77	7.83	8.04	7.58	7.51	8.28	7.16	5.37025	6.78324	9.02199	8.66279e-07	0.000170315	6.20919	1	7.14125	6.78324	18.9693	1.65984e-10	8.11832e-08	14.6424	1	-1.771	6.78324	-2.97527	0.0112707	0.154482	-3.132	0	0.307	6.78324	0.665841	0.517756	1	-6.18224
A_23_P26254	NM_016013	NDUFAF1	NADH dehydrogenase (ubiquinone) 1 alpha subcomplex, assembly factor 1	Homo sapiens NADH dehydrogenase (ubiquinone) 1 alpha subcomplex, assembly factor 1 (NDUFAF1), mRNA [NM_016013]	340554	10.52	10.29	9.96	10.89	7.37	7.04	7.24	7.33	7.64	11.38	11.37	11.28	11.46	11.41	11.36	11.55	11.48	2.77225	9.97541	11.0692	8.98965e-08	3.96405e-05	8.42486	1	3.16825	9.97541	20.002	8.79196e-11	6.37513e-08	15.2505	1	-0.396	9.97541	-1.58117	0.139097	0.54772	-5.45453	0	-0.0125	9.97541	-0.0644346	0.949655	1	-6.40914
A_23_P148475	NM_012310	KIF4A	kinesin family member 4A	Homo sapiens kinesin family member 4A (KIF4A), mRNA [NM_012310]	201163	7.97	9.04	9.95	9.6	2.73	2.56	2.69	2.41	3.65	10.47	10.25	10.39	10.29	9.51	9.87	10.3	9.32	5.4915	7.70747	10.063	2.61417e-07	7.40288e-05	7.38877	1	6.53925	7.70747	18.9468	1.68361e-10	8.11832e-08	14.6287	1	-1.04775	7.70747	-1.91998	0.0782539	0.413253	-4.95177	0	0.657	7.70747	1.55428	0.14536	0.879172	-5.25325
A_32_P103633	NM_004526	MCM2	minichromosome maintenance complex component 2	Homo sapiens minichromosome maintenance complex component 2 (MCM2), mRNA [NM_004526]	112849	12.58	13.29	12.68	13.4	8.99	9.24	9.61	9.2	10.12	12.9	12.78	12.72	13.04	12.54	13.12	13.2	12.46	2.8675	11.8748	7.8908	3.60635e-06	0.000415362	4.7868	1	3.72725	11.8748	16.2172	1.07278e-09	2.52776e-07	12.8206	1	-0.85975	11.8748	-2.36587	0.0351251	0.272414	-4.21666	0	0.03	11.8748	0.106577	0.916836	1	-6.40535
A_33_P3365193	NM_001008219	AMY1C	amylase, alpha 1C (salivary)	Homo sapiens amylase, alpha 1C (salivary) (AMY1C), mRNA [NM_001008219]	27287	7.98	7.86	8.22	7.62	10.55	10.38	10.96	10.8	10.37	7.86	7.57	7.35	7.88	8.23	8.77	8.17	8.8	-2.44975	8.78588	-7.6794	4.78346e-06	0.000512677	4.50321	-1	-2.75225	8.78588	-13.6415	8.17202e-09	8.85072e-07	10.7889	-1	0.3025	8.78588	0.948268	0.36118	0.81643	-6.20215	0	-0.838	8.78588	-3.39136	0.00515476	0.208191	-2.18037
A_24_P266728	NM_004630	SF1	splicing factor 1	Homo sapiens splicing factor 1 (SF1), transcript variant 1, mRNA [NM_004630]	114784	11.84	11.9	11.88	11.67	13.13	13.24	13.47	13.33	12.84	11.62	11.52	11.44	11.75	11.76	11.57	11.75	11.79	-1.0175	12.1471	-6.47787	2.64711e-05	0.00148561	2.77606	-1	-1.47	12.1471	-14.7974	3.15885e-09	5.07834e-07	11.7455	-1	0.4525	12.1471	2.88082	0.0134612	0.16958	-3.30372	0	-0.0825	12.1471	-0.678073	0.510231	1	-6.1739
A_23_P7636	NM_004219	PTTG1	pituitary tumor-transforming 1	Homo sapiens pituitary tumor-transforming 1 (PTTG1), mRNA [NM_004219]	91948	13.53	13.16	13.75	13.72	11.42	11.38	11.46	11.44	11.56	14.29	14.36	14.42	14.45	14.06	13.94	14.44	14.11	1.98	13.2641	10.1304	2.42757e-07	7.06903e-05	7.46113	1	2.115	13.2641	17.1096	5.68328e-10	1.75426e-07	13.4464	1	-0.135	13.2641	-0.690706	0.502526	0.894032	-6.41465	0	0.38	13.2641	2.50996	0.0269222	0.470293	-3.74944
A_23_P21838	NM_033133	CNP	2Prime,3Prime-cyclic nucleotide 3Prime phosphodiesterase	Homo sapiens 2Prime,3Prime-cyclic nucleotide 3Prime phosphodiesterase (CNP), mRNA [NM_033133]	100505797	13.81	14.14	13.58	13.81	11.29	11.13	11.5	10.89	12.83	14.26	14.51	14.48	14.55	14.1	14.41	14.54	14.32	1.005	13.4206	4.23079	0.00109595	0.0164937	-0.999035	1	2.6325	13.4206	17.5224	4.27994e-10	1.46788e-07	13.7239	1	-1.6275	13.4206	-6.85135	1.52461e-05	0.00338561	3.41489	-1	0.195	13.4206	1.05978	0.309533	0.999648	-5.84636
A_23_P45917	NM_001826	CKS1B	CDC28 protein kinase regulatory subunit 1B	Homo sapiens CDC28 protein kinase regulatory subunit 1B (CKS1B), transcript variant 1, mRNA [NM_001826]	79637	12.79	13.3	13.72	13.55	9.64	10.01	10.09	9.73	10.75	13.92	13.93	13.77	13.88	13.64	13.41	13.73	13.6	2.59	12.5565	9.34221	5.92733e-07	0.000130685	6.58449	1	3.47225	12.5565	19.803	9.91325e-11	6.65201e-08	15.1361	1	-0.88225	12.5565	-3.1823	0.007634	0.125784	-2.75313	0	0.35	12.5565	1.62983	0.128361	0.851224	-5.14879
A_24_P82880	NM_003290	TPM4	tropomyosin 4	Homo sapiens tropomyosin 4 (TPM4), transcript variant 2, mRNA [NM_003290]	84337	11.78	11.87	11.35	11.81	9.15	9.49	9	9.36	10.69	11.56	11.64	11.54	11.43	11.52	10.99	11.56	11.33	1.0125	10.9458	4.19157	0.00117643	0.0172672	-1.0705	1	2.4505	10.9458	16.0401	1.22163e-09	2.73246e-07	12.692	1	-1.438	10.9458	-5.95306	5.93413e-05	0.00848004	2.06959	-1	0.2875	10.9458	1.53654	0.149621	0.886126	-5.27729
A_33_P3307875	NM_138288	SPTSSA	serine palmitoyltransferase, small subunit A	Homo sapiens serine palmitoyltransferase, small subunit A (SPTSSA), mRNA [NM_138288]	100616440	7.58	7.65	7.29	7.8	3.84	3.32	4.43	3.78	5.43	8.41	8.34	8.37	8.38	8.25	8.7	8.57	8.25	2.1475	6.96447	6.80796	1.62399e-05	0.0010757	3.27066	1	3.73875	6.96447	18.7405	1.91929e-10	8.71215e-08	14.5025	1	-1.59125	6.96447	-5.04455	0.000262827	0.0209044	0.58693	-1	-0.10125	6.96447	-0.414384	0.685699	1	-6.32161
A_33_P3393941	NM_003791	MBTPS1	membrane-bound transcription factor peptidase, site 1	Homo sapiens membrane-bound transcription factor peptidase, site 1 (MBTPS1), mRNA [NM_003791]	85442	10.51	10.36	10.32	10.57	11.94	11.79	11.89	12.12	11.23	10.34	10.33	10.44	10.36	10.61	10.61	10.58	10.51	-0.79	10.8535	-5.75599	8.11502e-05	0.00310777	1.63955	-1	-1.495	10.8535	-17.2228	5.25471e-10	1.68955e-07	13.5232	-1	0.705	10.8535	5.13668	0.00022483	0.0192239	0.742718	1	-0.2425	10.8535	-2.28102	0.0410255	0.571758	-4.13855
A_33_P3269338	NM_015302	HAUS5	HAUS augmin-like complex, subunit 5	Homo sapiens HAUS augmin-like complex, subunit 5 (HAUS5), mRNA [NM_015302]	285533	12	11.9	11.95	11.92	10.61	10.66	10.91	10.65	11.18	11.77	11.94	11.76	11.91	11.39	11.74	11.91	11.35	0.7625	11.5029	3.87689	0.00208959	0.0249836	-1.64838	1	1.235	11.5029	9.92844	3.03503e-07	1.05143e-05	7.08673	1	-0.4725	11.5029	-2.4024	0.0328426	0.263724	-4.15367	0	0.28	11.5029	1.83792	0.090239	0.755152	-4.84554
A_32_P201979	NM_182765	HECTD2	HECT domain containing 2	Homo sapiens HECT domain containing 2 (HECTD2), transcript variant 1, mRNA [NM_182765]	105378656	5.73	6.34	6.17	5.82	2.45	2.22	2.33	3.05	4.54	6.95	6.9	6.8	7.05	6.13	5.35	6.58	6.81	1.47575	5.36665	4.42861	0.00076863	0.0131079	-0.640806	1	3.505	5.36665	16.6308	7.96068e-10	2.10019e-07	13.1151	1	-2.02925	5.36665	-6.08962	4.79232e-05	0.007323	2.28187	-1	1.18425	5.36665	4.58799	0.000579533	0.0578914	-0.064755
A_23_P119254	NM_018154	ASF1B	ASF1 anti-silencing function 1 homolog B (S. cerevisiae)	Homo sapiens ASF1 anti-silencing function 1 homolog B (S. cerevisiae) (ASF1B), mRNA [NM_018154]	400258	9.83	10.25	10.85	11.02	4.95	5.86	5.69	5.33	6.3	11.37	11.1	11.28	11.4	10.82	11.13	11.34	10.77	4.1885	9.37006	10.0044	2.78928e-07	7.6872e-05	7.32535	1	5.03175	9.37006	19.003	1.62501e-10	8.11832e-08	14.6628	1	-0.84325	9.37006	-2.01414	0.0663062	0.378034	-4.80251	0	0.3125	9.37006	0.963622	0.353725	1	-5.94068
A_32_P165113	NM_138458	WDR92	WD repeat domain 92	Homo sapiens WD repeat domain 92 (WDR92), mRNA [NM_138458]	100847023	9	8.49	8.39	9.2	5.42	5.18	5.71	5.29	6.49	9.85	9.93	9.68	9.9	9.9	9.75	9.96	9.96	2.28225	8.35959	8.31207	2.08592e-06	0.000294001	5.33481	1	3.37025	8.35959	19.4079	1.26235e-10	7.42603e-08	14.9052	1	-1.088	8.35959	-3.96255	0.00178534	0.0589392	-1.32155	0	0.01125	8.35959	0.052896	0.958661	1	-6.40985
A_23_P150935	NM_005480	TROAP	trophinin associated protein (tastin)	Homo sapiens trophinin associated protein (tastin) (TROAP), transcript variant 1, mRNA [NM_005480]	127845	11.4	10.56	12.43	11.27	4.88	4.99	5.63	5.41	7.06	12.54	12.49	12.79	12.99	12.19	12.4	12.42	12.13	4.356	10.2102	8.73862	1.22245e-06	0.0002103	5.86733	1	6.189	10.2102	19.6311	1.10059e-10	7.07748e-08	15.0363	1	-1.833	10.2102	-3.6772	0.00302319	0.0784909	-1.84309	0	0.4075	10.2102	1.05538	0.311462	0.999755	-5.85084
A_33_P3221303	NM_016602	CCR10	chemokine (C-C motif) receptor 10	Homo sapiens chemokine (C-C motif) receptor 10 (CCR10), mRNA [NM_016602]	375593	6.4	7.13	6.64	6.81	9.31	9.32	9.51	9.73	8.22	4.86	4.3	4.91	4.74	7.03	6.32	5.64	6.62	-1.47225	6.91006	-3.86507	0.00213559	0.025334	-1.67023	-1	-2.72425	6.91006	-11.3082	7.05929e-08	3.75042e-06	8.59044	-1	1.252	6.91006	3.28685	0.00627177	0.114011	-2.56099	0	-1.9735	6.91006	-6.68863	1.93447e-05	0.00686338	3.19696
A_33_P3344086	NM_021066	HIST1H2AJ	histone cluster 1, H2aj	Homo sapiens histone cluster 1, H2aj (HIST1H2AJ), mRNA [NM_021066]	619565	15.71	15.21	15.21	15.58	12.46	12.99	12.74	12.4	13.01	15.21	15.36	15.2	15.22	15.72	15.29	15.58	15.17	2.4175	14.5918	9.14921	7.44144e-07	0.000155199	6.35967	1	2.78	14.5918	16.6354	7.93479e-10	2.10019e-07	13.1183	1	-0.3625	14.5918	-1.37191	0.194499	0.637089	-5.73293	0	-0.2575	14.5918	-1.25811	0.231618	0.980339	-5.62896
A_23_P117515	NM_002892	ARID4A	AT rich interactive domain 4A (RBP1-like)	Homo sapiens AT rich interactive domain 4A (RBP1-like) (ARID4A), transcript variant 1, mRNA [NM_002892]	83696	6.87	6.92	6.77	6.66	8.1	8.09	8.13	7.93	7.11	6.62	6.57	6.39	6.46	6.48	6.09	6.15	6.45	-0.30625	6.92947	-1.76908	0.101548	0.333242	-5.38888	0	-1.2565	6.92947	-11.4764	5.97006e-08	3.41888e-06	8.76249	-1	0.95025	6.92947	5.48921	0.000125046	0.0131879	1.32772	1	0.22275	6.92947	1.66117	0.121835	0.840378	-5.10453
A_33_P3315239	AK096025	ZNF7	zinc finger protein 7	Homo sapiens cDNA FLJ38706 fis, clone KIDNE2002795, moderately similar to ZINC FINGER PROTEIN 7. [AK096025]	846	4.14	4.63	4.89	4.77	2.06	2.04	2.12	2.17	3.56	5.02	5	4.68	4.99	5.05	4.9	4.67	4.12	1.0485	4.04729	4.06075	0.00149197	0.0200403	-1.30984	1	2.5085	4.04729	15.3611	2.03529e-09	3.7985e-07	12.1847	1	-1.46	4.04729	-5.65445	9.55547e-05	0.0110468	1.59566	-1	-0.05675	4.04729	-0.283745	0.781307	1	-6.3691
A_23_P379614	NM_007280	OIP5	Opa interacting protein 5	Homo sapiens Opa interacting protein 5 (OIP5), mRNA [NM_007280]	170082	9.78	10.64	10.47	11.19	2.24	3.03	3.37	4.23	6.27	11.59	11.54	11.54	11.57	10.95	11.16	11.77	11	4.2455	8.96153	7.16952	9.66705e-06	0.000803912	3.79472	1	7.301	8.96153	19.4946	1.19669e-10	7.42603e-08	14.9563	1	-3.0555	8.96153	-5.15993	0.000216182	0.0186394	0.781846	-1	0.505	8.96153	1.10097	0.291904	0.993644	-5.80368
A_23_P33022	NM_021128	POLR2L	polymerase (RNA) II (DNA directed) polypeptide L, 7.6kDa	Homo sapiens polymerase (RNA) II (DNA directed) polypeptide L, 7.6kDa (POLR2L), mRNA [NM_021128]	642569	15.11	15	14.75	15.13	12.93	13.31	13.22	13.02	14.32	15.39	15.57	15.5	15.49	15.28	15.42	15.59	15.33	0.6775	14.7271	3.76436	0.00257206	0.0286507	-1.85662	1	1.8775	14.7271	16.4942	8.77822e-10	2.23932e-07	13.0187	1	-1.2	14.7271	-6.6675	1.99575e-05	0.00411567	3.14929	-1	0.1375	14.7271	0.986299	0.342916	1	-5.91912
A_23_P258689	NM_017802	HEATR2	HEAT repeat containing 2	Homo sapiens HEAT repeat containing 2 (HEATR2), mRNA [NM_017802]	389658	9.07	8.8	8.59	8.82	6.7	6.61	6.98	6.93	7.19	9.01	8.99	8.79	9.18	8.68	8.84	9.27	8.84	1.6315	8.31047	7.49043	6.18536e-06	0.000610572	4.24473	1	2.01375	8.31047	14.6183	3.64398e-09	5.32078e-07	11.6022	1	-0.38225	8.31047	-1.75496	0.104019	0.476165	-5.20387	0	0.23225	8.31047	1.37658	0.193087	0.944786	-5.48552
A_33_P3303385	NM_014865	NCAPD2	non-SMC condensin I complex, subunit D2	Homo sapiens non-SMC condensin I complex, subunit D2 (NCAPD2), mRNA [NM_014865]	283624	12.63	12.39	12.03	12.74	9.87	9.42	9.63	9.34	10.31	13.29	13.35	13.3	13.34	13.1	12.93	13.35	13.18	2.1375	12.0122	8.88074	1.02746e-06	0.000185384	6.03996	1	2.8805	12.0122	18.9226	1.70956e-10	8.11832e-08	14.614	1	-0.743	12.0122	-3.08697	0.009134	0.137063	-2.92793	0	0.305	12.0122	1.63594	0.127066	0.848579	-5.1402
A_33_P3343155	NM_002072	GNAQ	guanine nucleotide binding protein (G protein), q polypeptide	Homo sapiens guanine nucleotide binding protein (G protein), q polypeptide (GNAQ), mRNA [NM_002072]	79870	4.96	4.27	4.37	4.59	6.95	7.14	7.34	7.05	6.56	5.56	5.2	5.19	5.54	6.03	4.71	6.09	5.81	-2.01475	5.72653	-5.21047	0.000198564	0.00550186	0.730904	-1	-2.56825	5.72653	-10.5018	1.62459e-07	6.72202e-06	7.7324	-1	0.5535	5.72653	1.43144	0.17712	0.609294	-5.65655	0	0.0055	5.72653	0.018363	0.985643	1	-6.41115
A_23_P7503	NM_138379	TIMD4	T-cell immunoglobulin and mucin domain containing 4	Homo sapiens T-cell immunoglobulin and mucin domain containing 4 (TIMD4), transcript variant 1, mRNA [NM_138379]	100628315	11.88	11.63	11.06	11.25	6.9	7.29	6.16	7.19	8.34	13.41	13.96	14.24	12.56	12.37	9.65	11.48	11.04	3.116	10.612	3.77995	0.0024989	0.0281715	-1.82772	1	4.57075	10.612	8.76691	1.18069e-06	2.78193e-05	5.678	1	-1.45475	10.612	-1.76473	0.102305	0.472023	-5.18931	0	2.5335	10.612	3.96766	0.0017687	0.110917	-1.14687
A_33_P3372859	NM_001111322	DDX54	DEAD (Asp-Glu-Ala-Asp) box polypeptide 54	Homo sapiens DEAD (Asp-Glu-Ala-Asp) box polypeptide 54 (DDX54), transcript variant 1, mRNA [NM_001111322]	55270	9.31	9.16	8.83	8.66	6.26	6.6	6.18	6.47	7.71	9.29	9.49	9.32	9.28	9.17	9.42	9.51	9.58	1.28175	8.48412	5.6127	0.000102237	0.00363147	1.40498	1	2.614	8.48412	18.0986	2.91045e-10	1.19783e-07	14.0995	1	-1.33225	8.48412	-5.83384	7.16655e-05	0.00935436	1.88198	-1	0.051	8.48412	0.288312	0.777889	1	-6.36774
A_33_P3317523	NM_203401	STMN1	stathmin 1	Homo sapiens stathmin 1 (STMN1), transcript variant 1, mRNA [NM_203401]	329	13.54	14.16	14.68	14.47	9.57	9.67	9.95	8.96	11.37	14.59	14.51	14.54	14.66	14.04	14.42	14.5	14.09	2.8425	13.0427	7.28318	8.24076e-06	0.000725927	3.95571	1	4.6735	13.0427	18.9336	1.69773e-10	8.11832e-08	14.6207	1	-1.831	13.0427	-4.69147	0.000483277	0.0292497	-0.0207576	-1	0.345	13.0427	1.14121	0.27543	0.989798	-5.76071
A_23_P27147	NM_001002244	ANAPC11	anaphase promoting complex subunit 11	Homo sapiens anaphase promoting complex subunit 11 (ANAPC11), transcript variant 1, mRNA [NM_001002244]	26056	15.42	15.75	15.65	15.69	13.99	13.84	14.09	13.69	14.67	15.75	16.09	16.02	15.83	15.49	15.97	15.89	15.67	0.9575	15.2647	4.50709	0.000668586	0.0120435	-0.499804	1	1.725	15.2647	12.8386	1.65105e-08	1.41958e-06	10.0757	1	-0.7675	15.2647	-3.61273	0.0034083	0.083034	-1.96147	0	0.1925	15.2647	1.1698	0.264161	0.989798	-5.72942
A_23_P99292	NM_006479	RAD51AP1	RAD51 associated protein 1	Homo sapiens RAD51 associated protein 1 (RAD51AP1), transcript variant 2, mRNA [NM_006479]	149281	6.51	7.91	8.24	7.8	2.21	2.18	2.21	2.18	3.77	7.52	7.67	7.7	7.68	7.53	7.09	7.35	7.74	3.84425	6.07653	8.55539	1.53419e-06	0.000246645	5.64127	1	5.41725	6.07653	19.0624	1.56542e-10	8.11832e-08	14.6987	1	-1.573	6.07653	-3.50072	0.00420053	0.0923488	-2.16744	0	0.338	6.07653	0.971112	0.350128	1	-5.93361
A_23_P60339	NM_032307	C9orf64	chromosome 9 open reading frame 64	Homo sapiens chromosome 9 open reading frame 64 (C9orf64), mRNA [NM_032307]	100302278	5.77	4.89	5.85	5.92	2.12	2.16	2.12	2.15	3.23	7.58	7.27	7.42	7.44	6.05	6.97	7.42	6.3	2.378	5.33247	5.48271	0.000126388	0.0041239	1.18962	1	3.472	5.33247	12.6571	1.94585e-08	1.55603e-06	9.90854	1	-1.094	5.33247	-2.52232	0.0263122	0.236892	-3.94466	0	0.91625	5.33247	2.72723	0.0179567	0.391611	-3.37017
A_24_P273143	NR_024204	LINC00152	long intergenic non-protein coding RNA 152	Homo sapiens long intergenic non-protein coding RNA 152 (LINC00152), transcript variant 1, non-coding RNA [NR_024204]	1803	13.23	13.17	13.27	13.12	11.3	11.58	11.09	11.01	10.71	12.89	12.77	12.86	12.71	13.05	12.38	12.38	12.68	2.4875	12.3647	10.3221	1.97002e-07	6.33422e-05	7.66484	1	1.9525	12.3647	12.8106	1.69322e-08	1.43261e-06	10.0501	1	0.535	12.3647	2.22004	0.0458368	0.312052	-4.4644	0	0.0925	12.3647	0.495534	0.628923	1	-6.28342
A_23_P71727	NM_001827	CKS2	CDC28 protein kinase regulatory subunit 2	Homo sapiens CDC28 protein kinase regulatory subunit 2 (CKS2), mRNA [NM_001827]	79639	11.79	12.45	12.41	12.44	8.17	9.06	8.82	8.45	9.82	13.37	13.42	13.44	13.23	13.19	13.16	13.67	13.11	2.4515	11.7651	7.57591	5.50357e-06	0.000564381	4.36223	1	3.64625	11.7651	17.8164	3.51043e-10	1.31293e-07	13.9172	1	-1.19475	11.7651	-3.69215	0.0029404	0.0775737	-1.81565	0	0.19	11.7651	0.75802	0.462659	1	-6.11598
A_23_P311150	NM_138288	SPTSSA	serine palmitoyltransferase, small subunit A	Homo sapiens serine palmitoyltransferase, small subunit A (SPTSSA), mRNA [NM_138288]	100616440	10	10.1	9.99	10.2	8.24	8.29	7.75	8.16	8.76	10.61	10.58	10.59	10.74	10.33	10.5	10.67	10.39	1.30725	9.75853	6.90002	1.42077e-05	0.000986699	3.40583	1	1.96225	9.75853	16.3763	9.55688e-10	2.34121e-07	12.9348	1	-0.655	9.75853	-3.45727	0.00455612	0.0966279	-2.24739	0	0.215	9.75853	1.46506	0.167895	0.914088	-5.37231
A_23_P107421	NM_003258	TK1	thymidine kinase 1, soluble	Homo sapiens thymidine kinase 1, soluble (TK1), mRNA [NM_003258]	84312	14.91	15.73	15.64	15.57	9.29	10.54	10.34	9.18	12.75	15.74	15.69	15.73	15.73	15.23	15.93	15.79	15.15	2.7125	14.0549	5.46544	0.000130021	0.00416755	1.16084	1	5.62675	14.0549	17.926	3.26286e-10	1.2943e-07	13.9884	1	-2.91425	14.0549	-5.87195	6.74559e-05	0.00905288	1.94218	-1	0.1425	14.0549	0.370676	0.717158	1	-6.33943
A_24_P218979	NM_031299	CDCA3	cell division cycle associated 3	Homo sapiens cell division cycle associated 3 (CDCA3), mRNA [NM_031299]	100142659	9.57	9.67	10.4	10.31	4.32	2.98	2.88	2.19	5.28	11.11	11.17	11.19	11.27	10.99	11.11	11.21	10.77	4.70875	8.61259	8.392	1.88436e-06	0.000276306	5.43627	1	6.8945	8.61259	19.4282	1.24663e-10	7.42603e-08	14.9172	1	-2.18575	8.61259	-3.89547	0.00201936	0.0630421	-1.44371	0	0.135	8.61259	0.310612	0.761276	1	-6.36076
A_23_P65427	NM_002818	PSME2	proteasome (prosome, macropain) activator subunit 2 (PA28 beta)	Homo sapiens proteasome (prosome, macropain) activator subunit 2 (PA28 beta) (PSME2), mRNA [NM_002818]	83464	16.27	16.47	15.91	16.53	13.94	13.79	14.1	13.67	15.2	16.87	16.96	16.75	16.88	16.52	16.65	16.8	16.44	1.095	15.8676	4.81565	0.000389346	0.00841593	0.0477497	1	2.42	15.8676	16.8278	6.92274e-10	1.99705e-07	13.2526	1	-1.325	15.8676	-5.82716	7.24316e-05	0.00938995	1.8714	-1	0.28	15.8676	1.58973	0.137155	0.86771	-5.20463
A_23_P104651	NM_080668	CDCA5	cell division cycle associated 5	Homo sapiens cell division cycle associated 5 (CDCA5), mRNA [NM_080668]	100616196	12.42	12.72	13.24	12.96	6.37	7.93	7.63	6.76	9.31	13.03	12.99	12.96	12.94	12.55	12.81	13.13	12.34	3.522	11.2999	7.16886	9.67609e-06	0.000803912	3.79377	1	5.66125	11.2999	18.2198	2.68761e-10	1.12106e-07	14.1768	1	-2.13925	11.2999	-4.35434	0.000877669	0.0396854	-0.615524	-1	0.3	11.2999	0.788327	0.445374	1	-6.09249
A_33_P3397443	NM_182687	PKMYT1	protein kinase, membrane associated tyrosine/threonine 1	Homo sapiens protein kinase, membrane associated tyrosine/threonine 1 (PKMYT1), transcript variant 2, mRNA [NM_182687]	105377926	13.09	13.36	14.26	13.43	7.68	8.47	8.04	6.94	9.63	13.19	13.22	13.24	13.35	12.98	13.18	13.33	13	3.902	11.7879	8.2866	2.15489e-06	0.000296336	5.30231	1	5.75225	11.7879	19.3151	1.33696e-10	7.50328e-08	14.8502	1	-1.85025	11.7879	-3.92934	0.0018975	0.06099	-1.38199	0	0.17	11.7879	0.466082	0.64927	1	-6.29804
A_24_P53519	NM_005483	CHAF1A	chromatin assembly factor 1, subunit A (p150)	Homo sapiens chromatin assembly factor 1, subunit A (p150) (CHAF1A), mRNA [NM_005483]	128025	11.91	12.01	11.91	12.16	10.11	10.06	10.34	9.77	9.99	12.08	12.01	12.04	12.27	11.81	12.06	12.29	11.86	2.0105	11.4518	9.47262	5.09313e-07	0.000116451	6.73408	1	1.9265	11.4518	14.3518	4.52015e-09	6.28591e-07	11.3859	1	0.084	11.4518	0.395772	0.699025	0.989343	-6.58075	0	0.165	11.4518	1.00363	0.334815	1	-5.90235
A_32_P160972	NM_021243	C6orf115	chromosome 6 open reading frame 115	Homo sapiens chromosome 6 open reading frame 115 (C6orf115), mRNA [NM_021243]	644139	12.85	12.7	12.32	12.7	10.65	10.82	10.85	10.9	11.27	12.88	12.91	12.83	12.91	13.02	12.97	13.08	13.07	1.3725	12.2782	8.28972	2.14634e-06	0.000296336	5.30629	1	1.8375	12.2782	17.5479	4.20654e-10	1.45914e-07	13.7408	1	-0.465	12.2782	-2.80854	0.0154183	0.182065	-3.43449	0	-0.1125	12.2782	-0.877211	0.397115	1	-6.01886
A_24_P96780	NM_016343	CENPF	centromere protein F, 350/400kDa (mitosin)	Homo sapiens centromere protein F, 350/400kDa (mitosin) (CENPF), mRNA [NM_016343]	348932	8.47	7.75	8.33	8.05	3.08	3.49	3.62	2.17	4.28	8.31	8.06	8.09	8.08	7.38	7.54	8.12	6.7	3.86825	6.56124	7.3786	7.21627e-06	0.000670918	4.0895	1	5.0595	6.56124	15.2594	2.20084e-09	3.96169e-07	12.1067	1	-1.19125	6.56124	-2.27228	0.0416841	0.297563	-4.37635	0	0.6755	6.56124	1.66345	0.121373	0.83859	-5.1013
A_23_P211167	NM_004928	C21orf2	chromosome 21 open reading frame 2	Homo sapiens chromosome 21 open reading frame 2 (C21orf2), mRNA [NM_004928]	116840	7.65	8.04	8.1	7.66	9.72	9.94	9.74	9.98	9.23	7.12	7.13	6.78	6.88	6.97	7.35	7.14	7.66	-1.37075	8.06394	-5.57805	0.000108158	0.00376382	1.34781	-1	-1.98525	8.06394	-12.7735	1.75083e-08	1.46062e-06	10.016	-1	0.6145	8.06394	2.50061	0.0273931	0.241664	-3.98274	0	-0.1825	8.06394	-0.958763	0.356072	1	-5.94524
A_33_P3236020	NM_138379	TIMD4	T-cell immunoglobulin and mucin domain containing 4	Homo sapiens T-cell immunoglobulin and mucin domain containing 4 (TIMD4), transcript variant 1, mRNA [NM_138379]	100628315	11.9	11.65	11.08	11.2	6.72	7.79	7.45	7.07	8.34	13.4	13.72	14.01	12.55	12.38	9.86	11.58	11.12	3.1175	10.6956	4.128	0.00132012	0.0185504	-1.18663	1	4.19875	10.6956	8.79069	1.14677e-06	2.7083e-05	5.70829	1	-1.08125	10.6956	-1.43172	0.177041	0.609223	-5.65619	0	2.3	10.6956	3.93174	0.00188915	0.115929	-1.2107
A_23_P152136	NM_022770	GINS3	GINS complex subunit 3 (Psf3 homolog)	Homo sapiens GINS complex subunit 3 (Psf3 homolog) (GINS3), transcript variant 2, mRNA [NM_022770]	692206	9.84	10.65	10.89	11.05	6.06	6.65	5.85	6.03	6.9	11	10.97	11.07	11.17	10.43	10.87	11.16	10.48	3.712	9.47453	9.07883	8.09248e-07	0.000164336	6.27665	1	4.46075	9.47453	17.2504	5.15555e-10	1.67512e-07	13.5419	1	-0.74875	9.47453	-1.8313	0.0912752	0.446779	-5.08883	0	0.4025	9.47453	1.2709	0.22718	0.976728	-5.61394
A_23_P211136	NM_018963	BRWD1	bromodomain and WD repeat domain containing 1	Homo sapiens bromodomain and WD repeat domain containing 1 (BRWD1), transcript variant 1, mRNA [NM_018963]	407010	7.55	7.25	7.57	7.72	9.35	9.21	9.61	9.44	7.98	6.83	6.53	6.62	6.57	6.94	6.64	6.26	6.83	-0.4595	7.58288	-1.97216	0.0714082	0.263674	-5.0733	0	-1.88025	7.58288	-12.7597	1.7727e-08	1.46808e-06	10.0034	-1	1.42075	7.58288	6.09781	4.73166e-05	0.007323	2.29452	1	-0.1545	7.58288	-0.85607	0.408262	1	-6.037
A_24_P256552	NM_001033505	CSTF3	cleavage stimulation factor, 3Prime pre-RNA, subunit 3, 77kDa	Homo sapiens cleavage stimulation factor, 3Prime pre-RNA, subunit 3, 77kDa (CSTF3), transcript variant 2, mRNA [NM_001033505]	51309	8.82	8.53	8.32	8.69	6.87	6.53	6.6	6.52	6.87	8.51	8.74	8.56	8.55	8.32	8.56	8.75	8.63	1.7185	8.02218	8.95663	9.37223e-07	0.000175607	6.13116	1	1.96225	8.02218	16.1703	1.11017e-09	2.59602e-07	12.7867	1	-0.24375	8.02218	-1.2704	0.227354	0.683632	-5.85762	0	0.14975	8.02218	1.0076	0.332983	1	-5.89849
A_23_P20823	NM_052844	WDR34	WD repeat domain 34	Homo sapiens WD repeat domain 34 (WDR34), mRNA [NM_052844]	100506963	11.55	11.66	11.16	11.84	8.21	8.26	8.32	7.45	9.46	11.6	11.45	11.36	11.41	11.07	11.47	11.4	11	2.0905	10.5104	6.50184	2.55361e-05	0.00145161	2.81249	1	3.4915	10.5104	17.1699	5.45053e-10	1.71675e-07	13.4874	1	-1.401	10.5104	-4.35736	0.000872924	0.0396854	-0.610126	-1	0.185	10.5104	0.742817	0.471486	1	-6.12745
A_33_P3274696	NM_024531	GPR172A	G protein-coupled receptor 172A	Homo sapiens G protein-coupled receptor 172A (GPR172A), mRNA [NM_024531]	728957	13.48	13.12	13.12	13.07	10.84	11.11	11.01	10.5	12.23	13.74	13.15	13.36	13.57	13.48	13.68	13.56	13.79	0.9675	12.7535	3.79485	0.00243103	0.0277339	-1.80014	1	2.3325	12.7535	14.4656	4.12103e-09	5.91646e-07	11.4788	1	-1.365	12.7535	-5.35397	0.000156287	0.0151224	1.10541	-1	-0.125	12.7535	-0.632962	0.538302	1	-6.20395
A_23_P397341	NM_152341	PAQR4	progestin and adipoQ receptor family member IV	Homo sapiens progestin and adipoQ receptor family member IV (PAQR4), mRNA [NM_152341]	101927895	8.38	9.1	8.57	9	2.03	2.01	3.36	3.47	5.37	8.79	8.86	8.87	8.87	8.22	8.9	8.84	8.19	3.39675	7.10824	6.3579	3.17298e-05	0.00168863	2.59242	1	6.047	7.10824	17.8962	3.32827e-10	1.30043e-07	13.9691	1	-2.65025	7.10824	-4.96063	0.000303305	0.0222908	0.444006	-1	0.28775	7.10824	0.695329	0.499724	1	-6.1619
A_23_P29803	NM_006232	POLR2H	polymerase (RNA) II (DNA directed) polypeptide H	Homo sapiens polymerase (RNA) II (DNA directed) polypeptide H (POLR2H), mRNA [NM_006232]	145853	11.35	11.35	11.19	11.19	10.08	10.21	10.21	9.98	10.63	11.49	11.58	11.52	11.52	11.54	11.6	11.76	11.5	0.64	11.1002	4.76743	0.000423332	0.00894483	-0.0370733	1	1.149	11.1002	13.533	8.9676e-09	9.54493e-07	10.6949	1	-0.509	11.1002	-3.7916	0.00244569	0.069837	-1.63346	0	-0.0425	11.1002	-0.408712	0.689749	1	-6.32403
A_21_P0012079	NR_024373	LOC541471	uncharacterized LOC541471	Homo sapiens uncharacterized LOC541471 (LOC541471), transcript variant 2, non-coding RNA [NR_024373]	1849	14.16	14.05	14.42	14.17	12.19	12.27	11.76	11.79	11.6	14.03	14.03	14.16	13.88	14.13	13.5	13.55	13.91	2.6	13.3882	10.0376	2.68878e-07	7.5223e-05	7.36125	1	2.1975	13.3882	13.4139	9.93799e-09	1.0124e-06	10.5909	1	0.4025	13.3882	1.55389	0.145451	0.559737	-5.49235	0	0.21	13.3882	1.04664	0.315317	0.999755	-5.85969
A_23_P80032	NM_005225	E2F1	E2F transcription factor 1	Homo sapiens E2F transcription factor 1 (E2F1), mRNA [NM_005225]	124245	10.22	10.99	11.84	11	6.15	6.46	6.04	5.89	7.66	10.2	10.44	10.37	10.35	9.64	9.75	10.12	9.84	3.3555	9.23335	8.24611	2.26962e-06	0.000303275	5.25047	1	4.876	9.23335	18.9463	1.68411e-10	8.11832e-08	14.6284	1	-1.5205	9.23335	-3.73661	0.00270766	0.0738968	-1.73413	0	0.645	9.23335	2.04633	0.062624	0.665868	-4.52201
A_23_P149200	NM_001255	CDC20	cell division cycle 20 homolog (S. cerevisiae)	Homo sapiens cell division cycle 20 homolog (S. cerevisiae) (CDC20), mRNA [NM_001255]	64764	10.07	10.25	10.41	10.39	3.56	5.06	4.76	5.38	5.79	11.48	11.55	11.33	11.42	11.16	11	11.42	11.14	4.489	9.18671	9.67706	4.0283e-07	9.94732e-05	6.96491	1	5.58925	9.18671	19.051	1.57667e-10	8.11832e-08	14.6918	1	-1.10025	9.18671	-2.37184	0.0347418	0.271144	-4.20638	0	0.365	9.18671	1.01581	0.329209	1	-5.89043
A_19_P00319534	NR_022008	PAR5		Homo sapiens Prader-Willi/Angelman syndrome-5 (PAR5), non-coding RNA [NR_022008]	1654	4.08	3.85	4.01	3.58	6.28	6.78	6.31	6.87	5.06	3.68	2.23	2.72	2.53	3.4	1.94	3.33	3.32	-1.1785	4.11541	-2.22567	0.0453709	0.194888	-4.65556	0	-2.68175	4.11541	-8.00792	3.09088e-06	5.69363e-05	4.67694	-1	1.50325	4.11541	2.83898	0.0145619	0.177031	-3.37949	0	0.12275	4.11541	0.29928	0.769703	1	-6.36437
A_23_P88331	NM_014750	DLGAP5	discs, large (Drosophila) homolog-associated protein 5	Homo sapiens discs, large (Drosophila) homolog-associated protein 5 (DLGAP5), transcript variant 1, mRNA [NM_014750]	283160	9.17	10.22	11.04	11.01	3.58	3.28	2.87	2.15	5.5	11.88	11.88	11.89	11.99	11.72	11.63	11.83	11.64	4.8635	9.01576	8.07031	2.84891e-06	0.000358928	5.02306	1	7.391	9.01576	19.3916	1.27508e-10	7.42603e-08	14.8956	1	-2.5275	9.01576	-4.19404	0.00117119	0.0468278	-0.902685	-1	0.235	9.01576	0.503424	0.623525	1	-6.27935
A_24_P217306	NM_032153	ZIC4	Zic family member 4	Homo sapiens Zic family member 4 (ZIC4), transcript variant 3, mRNA [NM_032153]	100302164	5.11	4.7	4.92	5.32	2.88	2.63	2.78	2.99	3.64	3.58	2.97	2.23	3.38	3.56	4.31	3.1	3.91	1.371	3.64706	3.02267	0.010309	0.0714592	-3.23367	0	2.1895	3.64706	7.63252	5.09636e-06	8.21341e-05	4.15614	1	-0.8185	3.64706	-1.80456	0.0955692	0.45663	-5.12945	0	-0.892	3.64706	-2.53888	0.0255157	0.461119	-3.69945
A_32_P113584	NM_015021	ZNF292	zinc finger protein 292	Homo sapiens zinc finger protein 292 (ZNF292), mRNA [NM_015021]	284215	7.48	7.44	7.37	7.61	8.95	8.81	8.78	9.13	7.75	7.63	7.44	7.64	7.45	7.63	7.98	7.4	7.57	-0.272	7.88524	-1.56777	0.142188	0.415225	-5.68126	0	-1.444	7.88524	-13.1598	1.2405e-08	1.15333e-06	10.3661	-1	1.172	7.88524	6.75525	1.75407e-05	0.00375992	3.27667	1	-0.26675	7.88524	-1.98492	0.0698205	0.687427	-4.61918
A_24_P198844	NM_004870	MPDU1	mannose-P-dolichol utilization defect 1	Homo sapiens mannose-P-dolichol utilization defect 1 (MPDU1), transcript variant 1, mRNA [NM_004870]	116285	10.67	10.77	10.47	10.85	7.96	7.75	8.4	7.56	8.93	10.41	10.52	10.35	10.49	10.39	10.33	10.5	10.2	1.757	9.79747	7.06221	1.12563e-05	0.000891457	3.64109	1	2.7715	9.79747	17.6138	4.02275e-10	1.44384e-07	13.7844	1	-1.0145	9.79747	-4.07775	0.00144644	0.0530252	-1.11253	0	0.0825	9.79747	0.428102	0.675948	1	-6.31562
A_23_P53276	NM_003920	TIMELESS	timeless homolog (Drosophila)	Homo sapiens timeless homolog (Drosophila) (TIMELESS), mRNA [NM_003920]	90050	12.21	12.68	12.52	12.83	7.41	8.66	8.6	8.12	10.46	12.58	12.57	12.47	12.67	12.3	12.77	12.85	12.18	2.1	11.4051	5.15573	0.000217717	0.00580837	0.637423	1	4.36075	11.4051	16.9279	6.45209e-10	1.87884e-07	13.3218	1	-2.26075	11.4051	-5.55039	0.000113143	0.012304	1.42738	-1	0.0375	11.4051	0.118857	0.9073	1	-6.40389
A_33_P3269740	NM_001137610	FAM86B2	family with sequence similarity 86, member B2	Homo sapiens family with sequence similarity 86, member B2 (FAM86B2), mRNA [NM_001137610]	55823	7.7	7.74	7.55	7.91	4.52	4.78	5	4	5.87	8.27	8.17	8.23	8.57	8.4	8.61	8.69	8.29	1.84825	7.19394	6.1515	4.35369e-05	0.00206112	2.2716	1	3.14625	7.19394	16.5571	8.39114e-10	2.15841e-07	13.0632	1	-1.298	7.19394	-4.32011	0.000933196	0.040689	-0.676613	-1	-0.19825	7.19394	-0.85184	0.410517	1	-6.04059
A_32_P151800	NM_207418	FAM72D	family with sequence similarity 72, member D	Homo sapiens family with sequence similarity 72, member D (FAM72D), mRNA [NM_207418]	629	8.06	7.78	9.2	8.88	2.98	3.22	2.66	3.63	5.37	10.31	10.31	10.17	10.33	9.79	9.88	10.32	9.91	3.11525	7.81188	6.87476	1.47368e-05	0.00101426	3.36887	1	5.35525	7.81188	18.6859	1.98736e-10	8.89043e-08	14.4688	1	-2.24	7.81188	-4.94325	0.000312477	0.0226946	0.414284	-1	0.448	7.81188	1.27634	0.225314	0.975193	-5.60752
A_23_P409623	NM_003621	PPFIBP2	PTPRF interacting protein, binding protein 2 (liprin beta 2)	Homo sapiens PTPRF interacting protein, binding protein 2 (liprin beta 2) (PPFIBP2), mRNA [NM_003621]	84926	5.25	4.24	5.72	4.97	9.65	9.55	9.58	9.18	8.05	3.61	3.86	4.24	4.08	5.67	3.99	4.56	5.29	-3.01125	5.96929	-5.24882	0.000186205	0.00523936	0.796147	-1	-4.44525	5.96929	-12.2513	2.83063e-08	2.04143e-06	9.52637	-1	1.434	5.96929	2.49956	0.0274464	0.241672	-3.98458	0	-0.87925	5.96929	-1.97857	0.0706062	0.689466	-4.62914
A_23_P6891	NM_005875	EIF1B	eukaryotic translation initiation factor 1B	Homo sapiens eukaryotic translation initiation factor 1B (EIF1B), mRNA [NM_005875]	138151	9.8	10.22	10.29	9.7	12.22	12.32	12.61	12.55	11.68	9.31	9.31	9.31	9.48	10.16	9.53	9.22	10.09	-1.67725	10.4592	-5.18113	0.000208599	0.00566298	0.680855	-1	-2.42225	10.4592	-11.8308	4.22168e-08	2.68129e-06	9.11766	-1	0.745	10.4592	2.30135	0.039531	0.289552	-4.32701	0	-0.49275	10.4592	-1.96507	0.0723048	0.697448	-4.65027
A_23_P93258	NM_003537	HIST1H3B	histone cluster 1, H3b	Homo sapiens histone cluster 1, H3b (HIST1H3B), mRNA [NM_003537]	84839	14.51	13.98	14.4	14.82	9.03	10.19	9.91	8.89	10.93	14.47	14.47	14.1	14.02	14	13.84	14.39	13.43	3.4975	12.9053	7.21936	9.01177e-06	0.000770544	3.86553	1	4.92	12.9053	16.0574	1.20611e-09	2.71744e-07	12.7046	1	-1.4225	12.9053	-2.93625	0.0121291	0.160269	-3.20305	0	0.345	12.9053	0.919357	0.375516	1	-5.98152
A_32_P2392	NM_181077	GOLGA8A	golgin A8 family, member A	Homo sapiens golgin A8 family, member A (GOLGA8A), transcript variant 1, mRNA [NM_181077]	105371831	7.03	7.12	7.43	7.22	8.56	8.76	8.86	8.73	8.71	7.09	6.81	7.17	7	6.54	6.74	6.98	6.61	-1.51225	7.49265	-7.83043	3.90723e-06	0.000438562	4.7064	-1	-1.5255	7.49265	-12.4895	2.2687e-08	1.73767e-06	9.75215	-1	0.01325	7.49265	0.0686085	0.9464	1	-6.66102	0	0.38125	7.49265	2.54857	0.0250606	0.45824	-3.68267
A_33_P3248519	NM_005496	SMC4	structural maintenance of chromosomes 4	Homo sapiens structural maintenance of chromosomes 4 (SMC4), transcript variant 1, mRNA [NM_005496]	128272	11.83	11.5	12.15	11.99	9.72	9.74	9.37	9.52	9.87	11.73	11.77	11.74	11.88	11.58	11.48	11.8	11.75	2.0015	11.1422	9.70981	3.88114e-07	9.66121e-05	7.00147	1	2.27975	11.1422	17.4869	4.38458e-10	1.47107e-07	13.7003	1	-0.27825	11.1422	-1.34987	0.201281	0.646678	-5.76061	0	0.25	11.1422	1.56574	0.142662	0.875249	-5.2376
A_23_P65757	NM_004701	CCNB2	cyclin B2	Homo sapiens cyclin B2 (CCNB2), mRNA [NM_004701]	114905	11.69	12.25	13.05	12.65	5.67	6.3	6.78	5	8.57	13.25	13.31	13.41	13.41	12.81	12.98	13.27	12.82	3.842	11.0127	6.95796	1.30685e-05	0.000948808	3.4903	1	6.473	11.0127	18.5353	2.18921e-10	9.38533e-08	14.3754	1	-2.631	11.0127	-4.76481	0.000425263	0.0271772	0.106809	-1	0.45	11.0127	1.05211	0.312899	0.999755	-5.85416
A_33_P3216008	NM_145061	SKA3	spindle and kinetochore associated complex subunit 3	Homo sapiens spindle and kinetochore associated complex subunit 3 (SKA3), transcript variant 1, mRNA [NM_145061]	101926906	5.53	6.29	5.95	7.03	1.92	1.93	1.92	1.92	1.92	7.67	7.57	7.51	7.76	7.21	7.37	7.94	7.12	4.278	5.56159	10.3825	1.84581e-07	6.17348e-05	7.72825	1	4.2815	5.56159	16.4297	9.19554e-10	2.28786e-07	12.9729	1	-0.0035	5.56159	-0.00849437	0.993358	1	-6.66349	0	0.338	5.56159	1.05902	0.309864	0.999648	-5.84713
A_24_P191971	NM_024632	SAP30L	SAP30-like	Homo sapiens SAP30-like (SAP30L), transcript variant 1, mRNA [NM_024632]	729747	7.07	7.59	7.32	7.67	5.4	5.38	5.46	5.53	6.25	7.94	7.9	7.87	7.9	8.1	7.64	7.7	8.1	1.1625	7.10712	5.15224	0.000219001	0.00582751	0.631455	1	1.96875	7.10712	13.7963	7.16606e-09	8.16216e-07	10.9216	1	-0.80625	7.10712	-3.57333	0.00366799	0.0861087	-2.03389	0	0.03725	7.10712	0.213135	0.8347	1	-6.38747
A_23_P128613	NM_024089	KDELC1	KDEL (Lys-Asp-Glu-Leu) containing 1	Homo sapiens KDEL (Lys-Asp-Glu-Leu) containing 1 (KDELC1), mRNA [NM_024089]	728072	5.87	7.35	7.18	7.01	2.4	2.15	2.34	2.36	3.9	7.9	8.12	8.38	8.11	7.01	6.96	7.96	7.37	2.95425	6.02124	7.02077	1.19425e-05	0.000916648	3.58132	1	4.5425	6.02124	17.0688	5.84699e-10	1.78692e-07	13.4185	1	-1.58825	6.02124	-3.77447	0.00252437	0.0708362	-1.6648	0	1.143	6.02124	3.50677	0.00415323	0.181438	-1.9723
A_21_P0013910	NM_001099285	PTMA	prothymosin, alpha	Homo sapiens prothymosin, alpha (PTMA), transcript variant 1, mRNA [NM_001099285]	55062	17.42	17.16	17.26	17.3	16.1	16.05	16.29	16.15	16.67	16.63	15.97	16.56	16.6	16.8	16.34	16.8	16.88	0.615	16.6459	2.60884	0.0224018	0.121739	-3.98703	0	1.1375	16.6459	7.62945	5.11764e-06	8.23598e-05	4.1518	1	-0.5225	16.6459	-2.21645	0.0461361	0.312628	-4.47042	0	-0.13	16.6459	-0.711933	0.489737	1	-6.15009
A_24_P49533	NM_024646	ZYG11B	zyg-11 homolog B (C. elegans)	Homo sapiens zyg-11 homolog B (C. elegans) (ZYG11B), mRNA [NM_024646]	729873	6.16	5.86	6.26	6.33	8.23	7.83	8.02	7.98	7.97	5.71	5.89	5.74	5.99	6.73	5.94	6.4	7.37	-1.81425	6.731	-5.37909	0.000149916	0.00456806	1.01626	-1	-1.86375	6.731	-8.73715	1.22467e-06	2.85512e-05	5.64	-1	0.0495	6.731	0.146763	0.885688	1	-6.65208	0	-0.5035	6.731	-1.92724	0.0772664	0.715819	-4.70909
A_33_P3353712	NM_007033	RER1	RER1 retention in endoplasmic reticulum 1 homolog (S. cerevisiae)	Homo sapiens RER1 retention in endoplasmic reticulum 1 homolog (S. cerevisiae) (RER1), mRNA [NM_007033]	161514	11.94	11.91	12.09	12.13	10.68	10.66	10.74	10.38	11.24	12.38	12.34	12.41	12.29	12.51	12.28	12.38	12.36	0.7775	11.8071	5.16813	0.000213214	0.0057469	0.658641	1	1.4025	11.8071	14.7403	3.30547e-09	5.20166e-07	11.7	1	-0.625	11.8071	-4.15445	0.00125825	0.0485481	-0.973997	-1	-0.04	11.8071	-0.343256	0.737179	1	-6.34963
A_23_P129014	NM_145231	EFCAB11	EF-hand calcium binding domain 11	Homo sapiens EF-hand calcium binding domain 11 (EFCAB11), mRNA [NM_145231]	101927074	6.21	7.4	5.98	7.06	2.08	2.23	2.09	2.08	4.22	7.29	7.28	7.39	7.39	7.02	7.01	7.32	6.81	2.44325	5.69806	6.05481	5.0594e-05	0.00228808	2.11917	1	4.54475	5.69806	17.8079	3.5304e-10	1.31293e-07	13.9117	1	-2.1015	5.69806	-5.20789	0.000199425	0.0178425	0.862328	-1	0.32125	5.69806	1.02778	0.323763	1	-5.87859
A_23_P139396	NM_016401	C11orf73	chromosome 11 open reading frame 73	Homo sapiens chromosome 11 open reading frame 73 (C11orf73), transcript variant 1, mRNA [NM_016401]	353144	12.13	12.25	11.75	12.63	9.63	9.41	9.69	9.37	10.53	12.7	12.66	12.65	12.73	12.73	12.49	12.77	12.79	1.66	11.7008	6.8527	1.52161e-05	0.00103317	3.33651	1	2.66425	11.7008	17.39	4.6844e-10	1.55477e-07	13.6357	1	-1.00425	11.7008	-4.14568	0.00127842	0.0490809	-0.989808	-1	0.075	11.7008	0.399705	0.6962	1	-6.32781
A_23_P78268	NM_016080	GLOD4	glyoxalase domain containing 4	Homo sapiens glyoxalase domain containing 4 (GLOD4), mRNA [NM_016080]	342850	9.27	9.19	9.43	9.46	10.44	10.46	10.55	10.63	9.28	9.68	9.45	9.6	9.54	9.8	9.58	9.66	9.9	0.05275	9.76035	0.347191	0.734292	0.984735	-6.81487	0	-1.18325	9.76035	-12.3138	2.66987e-08	1.95787e-06	9.58606	-1	1.236	9.76035	8.13514	2.61877e-06	0.00088828	5.136	1	-0.1215	9.76035	-1.0324	0.32168	1	-5.87399
A_23_P43490	NM_058197	CDKN2A	cyclin-dependent kinase inhibitor 2A (melanoma, p16, inhibits CDK4)	Homo sapiens cyclin-dependent kinase inhibitor 2A (melanoma, p16, inhibits CDK4) (CDKN2A), transcript variant 3, mRNA [NM_058197]	100533483	11.07	10.92	11.25	10.91	8.69	8.77	8.84	8.13	9.13	11.08	10.33	11.05	10.85	11.45	11.32	11.16	10.97	1.9105	10.3477	6.49672	2.57329e-05	0.00145476	2.80471	1	2.4315	10.3477	13.0735	1.33879e-08	1.20832e-06	10.2887	1	-0.521	10.3477	-1.77168	0.1011	0.469583	-5.17893	0	-0.5575	10.3477	-2.44746	0.0302237	0.495177	-3.8569
A_23_P12816	NM_018063	HELLS	helicase, lymphoid-specific	Homo sapiens helicase, lymphoid-specific (HELLS), mRNA [NM_018063]	392459	10.82	9.64	9.85	10.52	5.71	6.29	5.93	6.35	6.75	9.18	9.26	9.22	9.34	8.93	9.15	9.48	8.75	3.4645	8.54012	8.69971	1.28248e-06	0.000216319	5.81966	1	4.13975	8.54012	16.4365	9.15073e-10	2.28786e-07	12.9777	1	-0.67525	8.54012	-1.69562	0.115	0.500101	-5.29128	0	0.21175	8.54012	0.686455	0.505111	1	-6.16811
A_33_P3289865	NM_006226	PLCL1	phospholipase C-like 1	Homo sapiens phospholipase C-like 1 (PLCL1), mRNA [NM_006226]	145748	2.18	2.19	2.66	2.21	6.52	5.65	6.45	7.06	5.94	2.21	2.19	2.17	3.25	4.7	5.81	3.34	5.4	-3.633	4.113	-5.19644	0.000203297	0.0055829	0.706988	-1	-4.11	4.113	-9.29507	6.2639e-07	1.76091e-05	6.33611	-1	0.477	4.113	0.682274	0.50766	0.896589	-6.42058	0	-2.801	4.113	-5.17223	0.000211746	0.0302844	0.909871
A_23_P60240	NM_032634	PIGO	phosphatidylinositol glycan anchor biosynthesis, class O	Homo sapiens phosphatidylinositol glycan anchor biosynthesis, class O (PIGO), transcript variant 1, mRNA [NM_032634]	100422968	9.96	9.85	10.22	9.77	8.26	7.89	8.01	7.75	8.56	10.46	10.35	10.46	10.47	10.17	10.25	10.35	10.01	1.394	9.57559	6.90637	1.40778e-05	0.000983118	3.41512	1	1.97275	9.57559	15.4536	1.89628e-09	3.59095e-07	12.2552	1	-0.57875	9.57559	-2.86733	0.0138067	0.171259	-3.32817	0	0.225	9.57559	1.43911	0.174979	0.922787	-5.40603
A_23_P376599	NM_006788	RALBP1	ralA binding protein 1	Homo sapiens ralA binding protein 1 (RALBP1), mRNA [NM_006788]	154091	11.56	11.33	11.15	11.78	8.98	8.36	8.33	8.15	9.57	12.26	12.29	12.27	12.19	12.17	12.23	12.25	12.25	1.886	11.0072	7.0843	1.09077e-05	0.000874517	3.67284	1	2.999	11.0072	17.8116	3.52175e-10	1.31293e-07	13.9141	1	-1.113	11.0072	-4.18072	0.00119977	0.0470624	-0.926668	-1	0.0525	11.0072	0.254589	0.803231	1	-6.37731
A_33_P3244181	NM_001537	HSBP1	heat shock factor binding protein 1	Homo sapiens heat shock factor binding protein 1 (HSBP1), mRNA [NM_001537]	79038	11.34	11.26	11.33	11.51	9.87	9.55	9.3	9.43	9.79	11.76	11.64	11.68	11.71	11.7	11.44	11.82	11.46	1.574	10.9759	7.88519	3.63324e-06	0.000416904	4.77935	1	1.82125	10.9759	14.426	4.25513e-09	6.05467e-07	11.4466	1	-0.24725	10.9759	-1.23864	0.238506	0.696233	-5.89514	0	0.1275	10.9759	0.824598	0.42524	1	-6.06329
A_23_P131596	NM_032319	PRADC1	protease-associated domain containing 1	Homo sapiens protease-associated domain containing 1 (PRADC1), mRNA [NM_032319]	100302288	8.92	9.55	9.1	9.22	7.01	7.2	7.05	6.75	8.35	9.26	9.37	9.34	9.36	9.39	9.36	9.37	9.37	0.8465	8.704	4.18606	0.00118822	0.0173906	-1.08055	1	2.194	8.704	17.1548	5.50792e-10	1.7173e-07	13.4771	1	-1.3475	8.704	-6.66358	2.00735e-05	0.00411567	3.14357	-1	-0.04275	8.704	-0.272922	0.789423	1	-6.37225
A_24_P280868	NM_001137610	FAM86B2	family with sequence similarity 86, member B2	Homo sapiens family with sequence similarity 86, member B2 (FAM86B2), mRNA [NM_001137610]	55823	7.05	7.17	6.36	7.26	2.68	2.22	2.48	3.4	5.61	7.6	7.46	7.61	7.93	7.94	7.87	7.98	7.79	1.3535	6.25918	3.48559	0.00432104	0.0402588	-2.37453	1	4.26225	6.25918	17.3551	4.7977e-10	1.57543e-07	13.6123	1	-2.90875	6.25918	-7.49073	6.18287e-06	0.0017552	4.30059	-1	-0.25375	6.25918	-0.843622	0.414922	1	-6.0475
A_23_P67971	NM_138801	GALM	galactose mutarotase (aldose 1-epimerase)	Homo sapiens galactose mutarotase (aldose 1-epimerase) (GALM), mRNA [NM_138801]	100861549	11.19	11.55	12.04	11.8	8.85	9.04	8.46	8.73	8.9	12.63	12.56	12.97	12.49	11.76	11.29	12.26	11.5	2.743	11.0599	7.92023	3.46876e-06	0.000407111	4.82581	1	2.87575	11.0599	13.129	1.27464e-08	1.1606e-06	10.3386	1	-0.13275	11.0599	-0.383307	0.708009	0.993931	-6.58585	0	1.1375	11.0599	4.24021	0.00107747	0.083354	-0.666283
A_23_P50096	NM_001071	TYMS	thymidylate synthetase	Homo sapiens thymidylate synthetase (TYMS), mRNA [NM_001071]	54492	12.93	13.94	14.23	14.1	7.64	8.81	8.64	7.63	11.09	14.41	14.26	14.29	14.47	13.75	14.28	14.52	13.77	2.71	12.5156	5.11076	0.000234897	0.00608268	0.560336	1	5.61875	12.5156	16.7543	7.29171e-10	2.04612e-07	13.2015	1	-2.90875	12.5156	-5.48559	0.000125792	0.0131879	1.32178	-1	0.3425	12.5156	0.833876	0.420187	1	-6.05563
A_33_P3237775	NM_005693	NR1H3	nuclear receptor subfamily 1, group H, member 3	Homo sapiens nuclear receptor subfamily 1, group H, member 3 (NR1H3), transcript variant 1, mRNA [NM_005693]	132789	9.23	8.81	9.53	9.52	6.52	6.34	6.74	6.1	7.66	9.37	9.28	9.24	9.6	9.76	10.09	9.85	9.43	1.61025	8.65118	5.45542	0.000132179	0.00421051	1.14412	1	2.85	8.65118	15.2669	2.18818e-09	3.96169e-07	12.1124	1	-1.23975	8.65118	-4.20019	0.00115823	0.0465672	-0.891614	-1	-0.55275	8.65118	-2.41762	0.0319345	0.507582	-3.9079
A_33_P3558740	AK057616	LOC254100	uncharacterized LOC254100	Homo sapiens cDNA FLJ33054 fis, clone TRACH1000106. [AK057616]	582	4.98	5.12	5.28	5.09	6.79	6.78	7.14	6.62	6.21	5.28	4.91	5.15	4.99	4.86	5.76	4.44	5.34	-1.09225	5.57159	-3.19649	0.00743301	0.0573157	-2.91203	0	-1.71675	5.57159	-7.94379	3.36261e-06	6.02051e-05	4.58921	-1	0.6245	5.57159	1.82761	0.0918572	0.448434	-5.09446	0	-0.23125	5.57159	-0.873689	0.398958	1	-6.02191
A_24_P67585	NM_016206	VGLL3	vestigial like 3 (Drosophila)	Homo sapiens vestigial like 3 (Drosophila) (VGLL3), mRNA [NM_016206]	345643	6.38	6.99	6.47	6.33	8.56	8.86	8.8	8.75	7.54	5.97	6.3	6.09	6.19	6.83	6.39	6.06	7.06	-0.99025	7.03359	-3.02834	0.0101996	0.0709396	-3.22321	0	-2.19425	7.03359	-10.61	1.44831e-07	6.24371e-06	7.85086	-1	1.204	7.03359	3.68202	0.00299625	0.0784422	-1.83424	0	-0.471	7.03359	-1.85954	0.0869296	0.74489	-4.81284
A_23_P250404	NM_005732	RAD50	RAD50 homolog (S. cerevisiae)	Homo sapiens RAD50 homolog (S. cerevisiae) (RAD50), mRNA [NM_005732]	133746	8.58	8.46	8.01	8.65	5.99	5.54	5.72	6.13	6.67	9.32	9.33	9.38	9.44	9.54	9.33	9.59	9.56	1.7495	8.19188	7.30854	7.95423e-06	0.000715811	3.99139	1	2.57875	8.19188	17.0332	5.99377e-10	1.79621e-07	13.3942	1	-0.82925	8.19188	-3.46419	0.00449745	0.0957399	-2.23465	0	-0.0665	8.19188	-0.358643	0.725918	1	-6.344
A_24_P196117	NM_207118	GTF2H5	general transcription factor IIH, polypeptide 5	Homo sapiens general transcription factor IIH, polypeptide 5 (GTF2H5), mRNA [NM_207118]	495	10.89	11.09	11.06	11.21	8.92	8.64	9.29	9.12	9.11	11.72	11.85	11.78	11.76	11.73	11.44	11.74	11.72	1.9525	10.7693	9.5204	4.81976e-07	0.000113566	6.78843	1	2.068	10.7693	15.9435	1.31198e-09	2.87213e-07	12.6212	1	-0.1155	10.7693	-0.563179	0.583394	0.936029	-6.497	0	0.1925	10.7693	1.21177	0.248276	0.987706	-5.68239
A_23_P11705	NM_018045	BSDC1	BSD domain containing 1	Homo sapiens BSD domain containing 1 (BSDC1), transcript variant 2, mRNA [NM_018045]	391723	10.62	10.31	10.87	10.4	12.31	12.67	12.47	12.57	11.69	10.55	10.43	10.58	10.35	10.74	10.42	10.39	10.67	-1.14	11.0612	-5.28873	0.000174197	0.00499715	0.863828	-1	-1.955	11.0612	-14.3405	4.56196e-09	6.28591e-07	11.3766	-1	0.815	11.0612	3.78098	0.00249418	0.0702266	-1.65289	0	-0.1025	11.0612	-0.613896	0.550425	1	-6.21606
A_23_P126727	NM_024654	NOL9	nucleolar protein 9	Homo sapiens nucleolar protein 9 (NOL9), mRNA [NM_024654]	729911	8.69	9.01	9.01	8.85	10.24	10.11	10.11	10.29	9.52	8.63	8.81	8.69	8.88	8.64	8.74	8.85	9.02	-0.6255	9.18206	-4.07111	0.00146404	0.0198117	-1.29082	-1	-1.296	9.18206	-13.3371	1.06226e-08	1.05525e-06	10.5234	-1	0.6705	9.18206	4.364	0.00086262	0.0395052	-0.598299	1	0.062	9.18206	0.520957	0.61161	1	-6.27011
A_23_P24515	NM_000019	ACAT1	acetyl-CoA acetyltransferase 1	Homo sapiens acetyl-CoA acetyltransferase 1 (ACAT1), nuclear gene encoding mitochondrial protein, mRNA [NM_000019]	22856	11.64	11.94	11.49	12.04	9.85	9.76	9.73	10.03	10.09	12.03	12.05	12.03	12.29	11.99	12.27	12.34	12	1.6875	11.3863	7.70647	4.61219e-06	0.000497777	4.53985	1	1.93575	11.3863	13.9776	6.15473e-09	7.53881e-07	11.0751	1	-0.24825	11.3863	-1.13371	0.278445	0.742143	-6.01375	0	-0.03	11.3863	-0.176871	0.862477	1	-6.39488
A_23_P122197	NM_031966	CCNB1	cyclin B1	Homo sapiens cyclin B1 (CCNB1), mRNA [NM_031966]	100288814	10.23	10.34	11.25	10.92	5.27	5.9	5.66	6.62	6.09	12.09	12.14	12.17	12.23	11.86	11.63	12.17	11.81	4.591	9.90482	10.589	1.48086e-07	5.71372e-05	7.94232	1	4.823	9.90482	17.5887	4.09163e-10	1.45168e-07	13.7679	1	-0.232	9.90482	-0.535101	0.602082	0.947124	-6.51301	0	0.4125	9.90482	1.22828	0.242237	0.983258	-5.66354
A_32_P84605	NM_001025	RPS23	ribosomal protein S23	Homo sapiens ribosomal protein S23 (RPS23), mRNA [NM_001025]	51103	15.78	15.72	15.77	15.69	16.41	16.47	16.56	16.46	16.23	15.41	15.38	15.31	15.54	15.36	15.61	15.51	15.65	-0.49	15.8153	-3.82385	0.00230423	0.0266885	-1.74645	0	-0.735	15.8153	-9.06906	8.18763e-07	2.14358e-05	6.0582	-1	0.245	15.8153	1.91193	0.0793621	0.416415	-4.96436	0	-0.075	15.8153	-0.755597	0.464058	1	-6.11782
A_23_P163647	NM_001919	ECI1	enoyl-CoA delta isomerase 1	Homo sapiens enoyl-CoA delta isomerase 1 (ECI1), nuclear gene encoding mitochondrial protein, transcript variant 1, mRNA [NM_001919]	79719	12.56	12.88	12.67	12.7	11.07	11.13	11.17	10.72	12	12.95	12.97	13.13	12.77	12.68	13.05	12.93	12.52	0.7025	12.3471	3.20785	0.00727584	0.0564962	-2.89095	0	1.68	12.3471	12.1296	3.17385e-08	2.19101e-06	9.40947	1	-0.9775	12.3471	-4.46359	0.000722243	0.0358993	-0.421345	-1	0.09	12.3471	0.53056	0.605133	1	-6.26491
A_23_P134295	NM_198949	NUDT1	nudix (nucleoside diphosphate linked moiety X)-type motif 1	Homo sapiens nudix (nucleoside diphosphate linked moiety X)-type motif 1 (NUDT1), transcript variant 2B, mRNA [NM_198949]	95	13.95	13.85	14.05	13.96	11.59	11.61	11.74	10.91	12.35	13.67	13.62	13.66	13.68	13.74	13.49	13.69	13.66	1.6025	13.1306	6.78948	1.66839e-05	0.00108835	3.24338	1	2.49	13.1306	16.6805	7.68405e-10	2.06719e-07	13.1499	1	-0.8875	13.1306	-3.76016	0.0025921	0.0719178	-1.69099	0	0.0425	13.1306	0.232462	0.819987	1	-6.38295
A_33_P3377199	NM_002574	PRDX1	peroxiredoxin 1	Homo sapiens peroxiredoxin 1 (PRDX1), transcript variant 1, mRNA [NM_002574]	81031	13.81	14.09	13.55	14.05	11.68	10.92	11.27	11.15	11.5	14.56	14.55	14.31	14.5	14.39	14.07	14.87	14.4	2.375	13.3924	8.51114	1.62156e-06	0.00025537	5.58608	1	2.62	13.3924	14.8455	3.0407e-09	4.966e-07	11.7836	1	-0.245	13.3924	-0.877992	0.396708	0.838799	-6.26602	0	0.25	13.3924	1.15661	0.269313	0.989798	-5.74393
A_23_P80902	NM_020242	KIF15	kinesin family member 15	Homo sapiens kinesin family member 15 (KIF15), mRNA [NM_020242]	441389	9.02	8.96	10.07	10.15	2.19	2.13	2.18	3.93	5.26	10.82	10.77	10.99	10.88	10.49	10.61	10.73	10.53	4.2865	8.21871	6.99637	1.23672e-05	0.000927646	3.54603	1	6.94475	8.21871	17.9224	3.27065e-10	1.2943e-07	13.9861	1	-2.65825	8.21871	-4.33876	0.000902505	0.0402709	-0.643315	-1	0.315	8.21871	0.66375	0.519049	1	-6.18365
A_24_P277155	NM_003071	HLTF	helicase-like transcription factor	Homo sapiens helicase-like transcription factor (HLTF), transcript variant 1, mRNA [NM_003071]	84085	8.97	8.64	8.56	9.07	7	6.95	7.17	6.94	6.41	8.92	8.66	8.86	8.98	8.47	8.89	8.56	8.56	2.40275	8.21371	11.3982	6.45173e-08	3.26468e-05	8.74355	1	1.7985	8.21371	13.4899	9.30606e-09	9.73729e-07	10.6574	1	0.60425	8.21371	2.86646	0.0138294	0.171259	-3.32975	0	0.17375	8.21371	1.06409	0.307651	0.999648	-5.84196
A_33_P3257678	NM_001005464	HIST2H3A	histone cluster 2, H3a	Homo sapiens histone cluster 2, H3a (HIST2H3A), mRNA [NM_001005464]	27006	15.6	14.46	14.98	15.05	8.04	8.87	8.74	6.71	10.45	15.13	15.03	14.51	14.46	14.5	14.55	15.18	14.21	4.5725	12.9687	6.78462	1.68028e-05	0.00108835	3.2362	1	6.933	12.9687	16.2653	1.03582e-09	2.50176e-07	12.8553	1	-2.3605	12.9687	-3.50248	0.00418669	0.0921758	-2.16419	0	0.2575	12.9687	0.493257	0.630485	1	-6.28458
A_23_P39131	NM_015710	GLTSCR2	glioma tumor suppressor candidate region gene 2	Homo sapiens glioma tumor suppressor candidate region gene 2 (GLTSCR2), mRNA [NM_015710]	339291	13.38	13.61	13.67	13.38	14.93	14.8	15.15	14.98	14.75	12.74	12.62	12.6	12.54	12.92	12.79	12.57	13.08	-1.24	13.5594	-6.42346	2.87314e-05	0.00156906	2.69303	-1	-1.455	13.5594	-11.9174	3.88446e-08	2.53492e-06	9.20287	-1	0.215	13.5594	1.11375	0.286595	0.749943	-6.03537	0	-0.23	13.5594	-1.53815	0.149229	0.885653	-5.27511
A_23_P16022	NM_005773	ZNF256	zinc finger protein 256	Homo sapiens zinc finger protein 256 (ZNF256), mRNA [NM_005773]	135114	8.69	8.06	8.51	8.48	10.87	10.44	10.49	10.54	10.57	9.52	9.6	9.5	9.47	9.43	9.66	9.59	9.47	-2.134	9.58271	-10.0863	2.5479e-07	7.28204e-05	7.41386	-1	-2.149	9.58271	-16.06	1.20382e-09	2.71744e-07	12.7065	-1	0.015	9.58271	0.0708974	0.944615	1	-6.66085	0	-0.02225	9.58271	-0.135767	0.894193	1	-6.40163
A_24_P83586	NM_015506	MMACHC	methylmalonic aciduria (cobalamin deficiency) cblC type, with homocystinuria	Homo sapiens methylmalonic aciduria (cobalamin deficiency) cblC type, with homocystinuria (MMACHC), mRNA [NM_015506]	317749	4.91	4.31	5.17	5.38	1.98	1.97	2	2	3.81	5.7	5.89	5.94	6.36	5.9	6.99	6.11	6.56	1.13025	4.76353	2.76938	0.0165932	0.0995439	-3.69756	0	2.95625	4.76353	11.453	6.10994e-08	3.44974e-06	8.73872	1	-1.826	4.76353	-4.47414	0.000708838	0.0354614	-0.402675	-1	-0.4725	4.76353	-1.49463	0.160116	0.90386	-5.33337
A_23_P69720	NM_001154	ANXA5	annexin A5	Homo sapiens annexin A5 (ANXA5), mRNA [NM_001154]	56917	12.4	13.16	12.95	13.24	9.97	9.95	10.07	10.44	11.43	13.43	13.34	13.35	13.36	12.92	12.52	13.19	13	1.5075	12.2776	5.41659	0.00014091	0.00438898	1.07916	1	2.83025	12.2776	16.0792	1.18698e-09	2.71396e-07	12.7205	1	-1.32275	12.2776	-4.75276	0.000434272	0.0274353	0.0858975	-1	0.65	12.2776	3.01513	0.0104563	0.314576	-2.85778
A_33_P3400324	NM_024947	PHC3	polyhomeotic homolog 3 (Drosophila)	Homo sapiens polyhomeotic homolog 3 (Drosophila) (PHC3), mRNA [NM_024947]	100113403	11.98	11.49	11.78	11.83	13.58	13.94	13.78	14.15	12.81	11.61	11.35	11.5	11.49	11.81	11.72	11.36	11.9	-1.04	12.24	-4.36183	0.000865978	0.0140463	-0.761304	-1	-2.0925	12.24	-13.8762	6.69987e-09	8.00944e-07	10.9895	-1	1.0525	12.24	4.41425	0.000788554	0.0379724	-0.508872	1	-0.2775	12.24	-1.50253	0.158092	0.898858	-5.32289
A_23_P15305	NM_002766	PRPSAP1	phosphoribosyl pyrophosphate synthetase-associated protein 1	Homo sapiens phosphoribosyl pyrophosphate synthetase-associated protein 1 (PRPSAP1), mRNA [NM_002766]	81856	10.87	10.86	11.29	11.2	9.05	9.27	9.07	8.75	10.07	11.52	11.29	11.48	11.71	11.37	11.32	11.45	11.27	0.985	10.6963	4.5224	0.0006507	0.0118287	-0.472373	1	2.02075	10.6963	14.6695	3.49747e-09	5.30556e-07	11.6434	1	-1.03575	10.6963	-4.75541	0.000432276	0.0274353	0.0904936	-1	0.155	10.6963	0.918732	0.37583	1	-5.98209
A_23_P60248	NM_003329	TXN	thioredoxin	Homo sapiens thioredoxin (TXN), transcript variant 1, mRNA [NM_003329]	84460	13.81	14.17	13.63	14.21	11.9	12.12	12.03	11.89	12.99	14.08	14.05	13.59	14.4	14.27	13.89	14.34	14.33	0.965	13.5118	3.48781	0.00430314	0.0401179	-2.3704	1	1.97	13.5118	11.258	7.42426e-08	3.87757e-06	8.53866	1	-1.005	13.5118	-3.63238	0.00328592	0.0818254	-1.92538	0	-0.05	13.5118	-0.233302	0.819349	1	-6.38275
A_32_P831181	NM_080626	BRI3BP	BRI3 binding protein	Homo sapiens BRI3 binding protein (BRI3BP), mRNA [NM_080626]	100616172	9.14	9.34	10.14	9.42	6.64	6.07	6.39	6.33	7.78	8.96	9.08	8.91	8.93	8.42	8.8	9.1	8.74	1.7335	8.36394	5.5381	0.000115435	0.00391496	1.28168	1	3.14975	8.36394	15.9105	1.34458e-09	2.90232e-07	12.5969	1	-1.41625	8.36394	-4.52456	0.000648217	0.0338554	-0.313564	-1	0.35825	8.36394	1.47757	0.164566	0.909889	-5.35591
A_21_P0000500	NR_004399	SNORD86	small nucleolar RNA, C/D box 86	Homo sapiens small nucleolar RNA, C/D box 86 (SNORD86), small nucleolar RNA [NR_004399]	1571	11.94	11.85	11.47	11.56	9.3	9.58	9.87	9.65	10.49	11.21	11.31	11.05	11.5	10.76	11.31	11.6	11.08	1.215	10.9138	4.31256	0.000945932	0.0149888	-0.850486	1	2.10375	10.9138	11.8066	4.32191e-08	2.72254e-06	9.09364	1	-0.88875	10.9138	-3.15456	0.00804302	0.12917	-2.80404	0	0.2325	10.9138	1.06538	0.307088	0.999648	-5.84063
A_23_P50990	NM_024322	CENPO	centromere protein O	Homo sapiens centromere protein O (CENPO), transcript variant 1, mRNA [NM_024322]	728419	8.12	8.46	9.12	8.94	5.43	5.38	5.12	5.68	5.68	8.12	8.05	8.06	8.14	7.48	7.75	8.53	7.42	2.97625	7.37988	7.58692	5.42169e-06	0.00056315	4.37731	1	3.25875	7.37988	13.1346	1.26838e-08	1.15832e-06	10.3436	1	-0.2825	7.37988	-0.720137	0.484848	0.88372	-6.39343	0	0.4815	7.37988	1.58459	0.138319	0.867987	-5.21172
A_23_P35871	NM_024680	E2F8	E2F transcription factor 8	Homo sapiens E2F transcription factor 8 (E2F8), mRNA [NM_024680]	730100	7.43	8.51	9.88	9.16	2.21	2.16	2.21	2.18	3.8	9.31	9.24	9.37	9.26	8.73	9.21	9.4	8.52	4.942	7.09359	7.91335	3.50039e-06	0.000407723	4.8167	1	6.554	7.09359	16.5934	8.17621e-10	2.13743e-07	13.0888	1	-1.612	7.09359	-2.58121	0.0235847	0.225105	-3.84088	0	0.32875	7.09359	0.679592	0.509301	1	-6.17286
A_21_P0000157	NM_001204818	LOC100293516	zinc finger protein	Homo sapiens zinc finger protein (LOC100293516), mRNA [NM_001204818]	63901	8.6	8.51	8.67	8.81	10.36	10.46	10.39	10.91	10.91	8.95	9.07	9.07	9.14	8.99	9.28	8.96	9.16	-2.26425	9.42459	-11.1429	8.34044e-08	3.81321e-05	8.49702	-1	-1.88425	9.42459	-14.6616	3.51969e-09	5.30556e-07	11.637	-1	-0.38	9.42459	-1.87006	0.0853586	0.431999	-5.02936	0	-0.07925	9.42459	-0.503496	0.623476	1	-6.27932
A_33_P3253596	NM_012310	KIF4A	kinesin family member 4A	Homo sapiens kinesin family member 4A (KIF4A), mRNA [NM_012310]	201163	7.4	7.12	8.43	8.11	3.34	2.17	2.19	2.16	3.33	8.68	8.53	8.57	8.44	7.28	8.19	8.64	7.22	4.43625	6.45818	7.28978	8.16516e-06	0.000724235	3.96501	1	5.30325	6.45818	13.7788	7.27316e-09	8.19346e-07	10.9066	1	-0.867	6.45818	-1.42468	0.179026	0.611148	-5.66534	0	0.82025	6.45818	1.74008	0.106682	0.803577	-4.99082
A_24_P941625	NM_021916	ZNF70	zinc finger protein 70	Homo sapiens zinc finger protein 70 (ZNF70), mRNA [NM_021916]	645967	4.72	5.1	4.75	5	2.1	2.82	2.1	2.08	4.46	6.22	6.2	6.1	5.89	5.22	6.26	5.95	5.46	0.4295	4.73124	1.18111	0.259806	0.603645	-6.1725	0	2.61875	4.73124	11.3865	6.52768e-08	3.57918e-06	8.67084	1	-2.18925	4.73124	-6.02035	5.33933e-05	0.0078635	2.17454	-1	0.36725	4.73124	1.3038	0.216079	0.964111	-5.57478
A_23_P361448	NM_144665	SESN3	sestrin 3	Homo sapiens sestrin 3 (SESN3), mRNA [NM_144665]	100885796	4.65	4.75	5.33	4.63	7.14	7.31	7.33	7	7.29	4.83	4.67	4.19	3.72	5.43	5.59	4.18	4.06	-2.45075	5.41765	-6.86468	1.4954e-05	0.00102347	3.35408	-1	-2.355	5.41765	-10.4299	1.75423e-07	7.06892e-06	7.65318	-1	-0.09575	5.41765	-0.268201	0.792972	1	-6.62538	0	-1.1595	5.41765	-4.19292	0.00117357	0.088313	-0.749155
A_33_P3400477	NM_001048166	STIL	SCL/TAL1 interrupting locus	Homo sapiens SCL/TAL1 interrupting locus (STIL), transcript variant 1, mRNA [NM_001048166]	54456	10.34	10.31	11.37	10.71	7.39	7.28	7.3	7.64	8.05	9.25	9.47	9.36	9.4	9.32	8.89	9.5	8.98	2.6345	9.09159	7.74782	4.36303e-06	0.000475005	4.59563	1	3.28075	9.09159	15.2554	2.20757e-09	3.96169e-07	12.1036	1	-0.64625	9.09159	-1.90056	0.0809506	0.421082	-4.98208	0	0.2605	9.09159	0.989039	0.341626	1	-5.91649
A_32_P73217	NM_020141	TMEM167B	transmembrane protein 167B	Homo sapiens transmembrane protein 167B (TMEM167B), mRNA [NM_020141]	440600	6.27	6.49	7.23	6.59	9.33	9.2	9.35	9.42	8.51	6.73	6.86	7.04	7.19	7.1	6.99	6.79	7.35	-1.8625	7.55541	-6.199	4.04589e-05	0.00198	2.34598	-1	-2.68175	7.55541	-14.1128	5.50027e-09	7.01557e-07	11.1884	-1	0.81925	7.55541	2.72673	0.0179735	0.196177	-3.58167	0	-0.08775	7.55541	-0.377048	0.712537	1	-6.33696
A_23_P39024	NM_032332	WDR83	WD repeat domain 83	Homo sapiens WD repeat domain 83 (WDR83), transcript variant 2, mRNA [NM_032332]	100303491	10.74	10.83	10.64	10.58	9.65	9.4	9.56	9.63	9.62	10.33	10.42	10.32	10.27	10.03	10.23	10.18	10.42	1.0795	10.1677	7.37626	7.23969e-06	0.000671074	4.08624	1	1.13675	10.1677	12.2814	2.75187e-08	1.99864e-06	9.55518	1	-0.05725	10.1677	-0.391191	0.702321	0.991388	-6.58265	0	0.205	10.1677	1.80839	0.0949435	0.765486	-4.88987
A_23_P156732	NM_024165	PHF1	PHD finger protein 1	Homo sapiens PHD finger protein 1 (PHF1), transcript variant 2, mRNA [NM_024165]	728279	10.47	10.75	10.5	9.88	12.98	13.16	13.38	12.92	12.33	9.2	9.36	9.15	9.12	9.81	9.61	9.28	9.8	-1.931	10.6881	-6.73522	1.80634e-05	0.00114021	3.16301	-1	-2.711	10.6881	-14.951	2.79818e-09	4.71976e-07	11.8668	-1	0.78	10.6881	2.7206	0.018181	0.19717	-3.59266	0	-0.50475	10.6881	-2.27285	0.0416413	0.573813	-4.15219
A_24_P51588	NM_030937	CCNL2	cyclin L2	Homo sapiens cyclin L2 (CCNL2), transcript variant 1, mRNA [NM_030937]	100132202	10.58	10.69	11.01	10.74	12.06	12.17	12.03	12.03	11.77	10.49	10.42	10.52	10.46	10.45	10.69	10.53	10.54	-1.015	11.0106	-6.74117	1.79064e-05	0.00113262	3.17184	-1	-1.3175	11.0106	-13.8353	6.93414e-09	8.04647e-07	10.9548	-1	0.3025	11.0106	2.00907	0.0669038	0.379461	-4.81064	0	-0.0975	11.0106	-0.835985	0.419044	1	-6.05388
A_33_P3308105	NM_003878	GGH	gamma-glutamyl hydrolase (conjugase, folylpolygammaglutamyl hydrolase)	Homo sapiens gamma-glutamyl hydrolase (conjugase, folylpolygammaglutamyl hydrolase) (GGH), mRNA [NM_003878]	89870	10.17	11.68	11.77	11.45	6.29	6.64	6.41	6.67	8.59	11.47	11.53	11.57	11.55	10.67	11.17	11.5	10.77	2.6805	9.994	5.63664	9.8348e-05	0.00355054	1.44436	1	4.76475	9.994	15.8422	1.41468e-09	2.97815e-07	12.5465	1	-2.08425	9.994	-4.38282	0.000834065	0.0387727	-0.564769	-1	0.61	9.994	1.65599	0.122893	0.841907	-5.11188
A_23_P395595	NM_015308	FNBP4	formin binding protein 4	Homo sapiens formin binding protein 4 (FNBP4), mRNA [NM_015308]	285556	9.33	9.1	9.68	8.94	11.31	11.64	11.58	11.51	10.24	9.35	9.5	9.49	9.68	10.09	9.64	9.38	10.1	-0.97925	10.0321	-3.30628	0.00604703	0.0502297	-2.7081	0	-2.24925	10.0321	-12.0075	3.56365e-08	2.3965e-06	9.29105	-1	1.27	10.0321	4.28795	0.000988703	0.0420789	-0.734136	1	-0.36225	10.0321	-1.57899	0.139597	0.869442	-5.21943
A_33_P3732466	AL359570	DKFZp547G183	uncharacterized LOC55525	Homo sapiens mRNA; cDNA DKFZp547G183 (from clone DKFZp547G183). [AL359570]	1756	7.13	6.81	7.34	7.12	9.09	9.11	9.36	9.66	8.3	6.52	5.87	6.3	5.74	6.62	6.8	6.28	6.91	-1.19775	7.35076	-3.68318	0.00298981	0.0316375	-2.0072	-1	-2.20425	7.35076	-10.7174	1.29359e-07	5.82058e-06	7.96732	-1	1.0065	7.35076	3.09507	0.00899578	0.136206	-2.91309	0	-0.601	7.35076	-2.38592	0.0338542	0.520671	-3.96186
A_23_P138271	NM_138795	ARL8A	ADP-ribosylation factor-like 8A	Homo sapiens ADP-ribosylation factor-like 8A (ARL8A), mRNA [NM_138795]	100861542	12.25	12.46	12.35	12.17	13.31	13.49	13.46	13.54	13.53	12.9	13.07	12.97	12.86	12.5	12.68	12.64	12.86	-1.2225	12.8847	-8.21568	2.36011e-06	0.000311323	5.21139	-1	-1.1425	12.8847	-12.1401	3.14268e-08	2.18973e-06	9.41956	-1	-0.08	12.8847	-0.537632	0.600385	0.946037	-6.5116	0	0.36	12.8847	3.12336	0.00852939	0.279322	-2.6634
A_23_P309224	NM_018238	AGK	acylglycerol kinase	Homo sapiens acylglycerol kinase (AGK), nuclear gene encoding mitochondrial protein, mRNA [NM_018238]	400761	9.09	9.28	8.86	9.11	7.79	7.6	7.48	7.69	7.42	8.82	9.05	8.85	8.93	8.4	8.36	8.59	8.5	1.6635	8.45929	10.4436	1.72878e-07	6.06388e-05	7.79197	1	1.4445	8.45929	14.3389	4.56794e-09	6.28591e-07	11.3753	1	0.219	8.45929	1.3749	0.193593	0.636089	-5.72915	0	0.53525	8.45929	4.33819	0.000903435	0.0753558	-0.495389
A_23_P251421	NM_031942	CDCA7	cell division cycle associated 7	Homo sapiens cell division cycle associated 7 (CDCA7), transcript variant 1, mRNA [NM_031942]	100288332	11.75	12.5	12.3	12.71	8.17	8.37	8.48	7.29	9.57	12.39	12.39	12.21	12.58	11.86	12.97	12.59	12.05	2.747	11.1871	5.70597	8.79369e-05	0.00329012	1.55799	1	4.237	11.1871	13.9155	6.48253e-09	7.87781e-07	11.0228	1	-1.49	11.1871	-3.09497	0.00899741	0.136206	-2.91327	0	-0.0225	11.1871	-0.0603361	0.952853	1	-6.40941
A_23_P28015	NM_144693	ZNF558	zinc finger protein 558	Homo sapiens zinc finger protein 558 (ZNF558), mRNA [NM_144693]	100996351	8.12	7.74	7.77	8.15	9.81	10.08	10.14	9.69	9.37	9.22	8.99	9.07	9.15	9.53	9.24	9.01	9.66	-1.42125	9.102	-5.58738	0.000106529	0.00374087	1.36322	-1	-1.98425	9.102	-12.334	2.62012e-08	1.93946e-06	9.60526	-1	0.563	9.102	2.21333	0.0463977	0.313328	-4.47564	0	-0.27775	9.102	-1.40967	0.18332	0.931908	-5.44377
A_24_P11100	NM_001011657	ZMAT1	zinc finger, matrin-type 1	Homo sapiens zinc finger, matrin-type 1 (ZMAT1), transcript variant 1, mRNA [NM_001011657]	29785	2.21	3.38	2.2	2.22	6.46	6.68	7.03	7.36	7.34	2.19	2.22	2.19	2.17	4.07	2.23	3.45	4.35	-4.8395	3.98476	-7.95338	3.32042e-06	0.000395214	4.86962	-1	-4.381	3.98476	-11.384	6.54406e-08	3.57918e-06	8.66826	-1	-0.4585	3.98476	-0.753512	0.465265	0.87211	-6.3684	0	-0.95975	3.98476	-2.03626	0.0637548	0.670044	-4.53804
A_23_P100632	NM_001002033	HN1	hematological and neurological expressed 1	Homo sapiens hematological and neurological expressed 1 (HN1), transcript variant 3, mRNA [NM_001002033]	26049	14.58	15.09	14.26	15.15	11.05	11.77	11.39	10.97	12.57	15.56	15.81	15.72	15.76	15.41	15.39	15.75	15.59	2.2	14.2247	6.6925	1.92347e-05	0.0011946	3.09943	1	3.475	14.2247	16.7144	7.50093e-10	2.06143e-07	13.1737	1	-1.275	14.2247	-3.87861	0.002083	0.0635309	-1.47446	0	0.3125	14.2247	1.22727	0.242601	0.983484	-5.66469
A_33_P3243657	NM_012192	FXC1	fracture callus 1 homolog (rat)	Homo sapiens fracture callus 1 homolog (rat) (FXC1), nuclear gene encoding mitochondrial protein, mRNA [NM_012192]	199223	10.68	10.69	10.7	10.49	12.19	11.82	12.06	12.25	12.37	10.96	11.17	11.07	10.94	10.78	11.14	10.95	10.87	-1.73	11.2429	-9.64931	4.15765e-07	0.00010051	6.93384	-1	-1.44	11.2429	-12.6994	1.87238e-08	1.51295e-06	9.94773	-1	-0.29	11.2429	-1.61751	0.131008	0.532379	-5.40349	0	0.075	11.2429	0.540052	0.598764	1	-6.25969
A_23_P211126	NM_130436	DYRK1A	dual-specificity tyrosine-(Y)-phosphorylation regulated kinase 1A	Homo sapiens dual-specificity tyrosine-(Y)-phosphorylation regulated kinase 1A (DYRK1A), transcript variant 2, mRNA [NM_130436]	100616289	9.81	10.29	9.94	9.95	11.54	11.42	11.37	11.4	10.61	9.39	9.53	9.46	9.59	9.77	9.49	9.27	9.94	-0.612	10.1641	-2.70542	0.0187048	0.107979	-3.8134	0	-1.4345	10.1641	-10.0266	2.72155e-07	9.66698e-06	7.19949	-1	0.8225	10.1641	3.63596	0.0032641	0.081744	-1.9188	0	-0.13975	10.1641	-0.797553	0.440195	1	-6.08518
A_24_P223384	NM_003513	HIST1H2AB	histone cluster 1, H2ab	Homo sapiens histone cluster 1, H2ab (HIST1H2AB), mRNA [NM_003513]	84798	11.9	11.31	11.43	11.95	8.15	9.03	8.68	8.58	9.07	11.66	11.78	11.57	11.63	12.66	11.91	12.24	11.88	2.5785	10.9075	7.55048	5.6976e-06	0.000579143	4.32738	1	3.03775	10.9075	14.0647	5.72421e-09	7.18249e-07	11.1482	1	-0.45925	10.9075	-1.3448	0.202868	0.648585	-5.76693	0	-0.625	10.9075	-2.36272	0.0353287	0.531428	-4.00118
A_32_P234738	NM_000982	RPL21	ribosomal protein L21	Homo sapiens ribosomal protein L21 (RPL21), mRNA [NM_000982]	25840	13.94	13.87	14.07	13.71	14.99	15.2	15.23	15.24	14.82	13.06	13.19	13.03	13.14	13.4	13.01	13.06	13.38	-0.9225	13.9024	-5.05678	0.000257417	0.00652525	0.467426	-1	-1.2675	13.9024	-10.9857	9.79262e-08	4.73034e-06	8.25398	-1	0.345	13.9024	1.89115	0.0822877	0.424012	-4.99671	0	-0.1	13.9024	-0.707672	0.492288	1	-6.15315
A_33_P3369760	NM_022343	GLIPR2	GLI pathogenesis-related 2	Homo sapiens GLI pathogenesis-related 2 (GLIPR2), mRNA [NM_022343]	107984053	10.88	11.28	10.55	10.74	8.94	8.79	8.74	8.69	10.58	10.75	10.95	10.84	10.96	10.51	9.52	10.54	10.8	0.2825	10.2381	0.908608	0.380946	0.742481	-6.45174	0	2.0745	10.2381	10.5497	1.54381e-07	6.44827e-06	7.78501	1	-1.792	10.2381	-5.76363	8.01638e-05	0.0102249	1.77049	-1	0.862	10.2381	3.57923	0.00362785	0.16804	-1.84183
A_24_P194000	NM_005500	SAE1	SUMO1 activating enzyme subunit 1	Homo sapiens SUMO1 activating enzyme subunit 1 (SAE1), transcript variant 1, mRNA [NM_005500]	128338	12.12	12.67	12.55	12.64	9.83	10.15	10.41	10.36	11.21	12.82	12.74	12.74	12.85	12.67	12.74	12.92	12.67	1.285	12.0053	5.58388	0.000107137	0.00375266	1.35744	1	2.3075	12.0053	15.8542	1.40202e-09	2.97815e-07	12.5554	1	-1.0225	12.0053	-4.44321	0.000748911	0.0368686	-0.457478	-1	0.0825	12.0053	0.462819	0.651543	1	-6.29961
A_33_P3234697	NM_020169	LXN	latexin	Homo sapiens latexin (LXN), mRNA [NM_020169]	440895	9.41	9.9	10.32	9.91	7.21	7.22	7.25	7.57	7.89	10.14	10.29	10.4	10.49	10.02	10.34	10.27	10.07	1.99825	9.33612	7.39963	7.00931e-06	0.000659623	4.11881	1	2.5755	9.33612	15.0797	2.53003e-09	4.38598e-07	11.9675	1	-0.57725	9.33612	-2.13759	0.0531949	0.336773	-4.60158	0	0.15	9.33612	0.717093	0.486658	1	-6.14637
A_24_P49383	NM_024684	C11orf67	chromosome 11 open reading frame 67	Homo sapiens chromosome 11 open reading frame 67 (C11orf67), mRNA [NM_024684]	730130	9.58	9.8	9.23	9.53	6.91	6.27	7.08	6.37	7.7	9.38	9.53	9.52	9.69	9.68	9.64	9.52	9.62	1.84	8.76841	6.57145	2.30132e-05	0.00134165	2.91785	1	2.88	8.76841	16.2632	1.03743e-09	2.50176e-07	12.8537	1	-1.04	8.76841	-3.7143	0.00282203	0.0755487	-1.77504	0	-0.12925	8.76841	-0.595934	0.561982	1	-6.22716
A_23_P387585	NR_026595	LINC00246A	long intergenic non-protein coding RNA 246A	Homo sapiens long intergenic non-protein coding RNA 246A (LINC00246A), non-coding RNA [NR_026595]	2050	6.11	6.33	6.2	5.87	8.42	8.46	8.45	7.87	8.56	6.82	7.04	6.95	6.77	7.13	6.79	6.94	7.3	-2.4325	7.17712	-9.8134	3.45242e-07	8.95512e-05	7.11638	-1	-2.171	7.17712	-13.8483	6.85894e-09	8.0195e-07	10.9658	-1	-0.2615	7.17712	-1.05497	0.311643	0.776451	-6.09717	0	-0.06525	7.17712	-0.339838	0.739689	1	-6.35084
A_23_P164826	NM_006397	RNASEH2A	ribonuclease H2, subunit A	Homo sapiens ribonuclease H2, subunit A (RNASEH2A), mRNA [NM_006397]	148066	12.41	12.48	11.59	12.57	7.74	8.16	8.61	7.36	9.53	12.69	12.63	12.65	12.78	12.57	12.75	12.8	12.53	2.7375	11.2846	6.76118	1.73888e-05	0.00111127	3.20151	1	4.2965	11.2846	16.7785	7.16782e-10	2.02981e-07	13.2184	1	-1.559	11.2846	-3.85048	0.00219379	0.0656904	-1.52582	0	0.0275	11.2846	0.0876851	0.931533	1	-6.40728
A_32_P177024	NM_016038	SBDS	Shwachman-Bodian-Diamond syndrome	Homo sapiens Shwachman-Bodian-Diamond syndrome (SBDS), mRNA [NM_016038]	341116	9.61	10.06	9.26	9.2	12.17	12.4	12.79	12.66	11.93	9.05	9.1	9.11	9.33	9.26	9.07	9.25	9.44	-2.3985	10.2159	-8.14181	2.59625e-06	0.000336716	5.11602	-1	-2.9735	10.2159	-15.9595	1.29657e-09	2.85866e-07	12.6329	-1	0.575	10.2159	1.95186	0.074003	0.400241	-4.90164	0	-0.015	10.2159	-0.065735	0.948641	1	-6.40905
A_21_P0000788	NR_038402	LOC100507387	uncharacterized LOC100507387	Homo sapiens uncharacterized LOC100507387 (LOC100507387), non-coding RNA [NR_038402]	3556	5.18	4.74	4.1	3.94	8.72	8.09	8.49	8.82	7.88	2.15	2.1	2.09	2.16	2.81	2.1	2.11	2.11	-3.389	4.56412	-8.34073	2.01113e-06	0.000290082	5.37127	-1	-4.04075	4.56412	-15.724	1.54537e-09	3.09747e-07	12.4587	-1	0.65175	4.56412	1.60403	0.13396	0.538474	-5.42251	0	-0.3295	4.56412	-1.04692	0.315196	0.999755	-5.85941
A_23_P145074	NM_006813	PNRC1	proline-rich nuclear receptor coactivator 1	Homo sapiens proline-rich nuclear receptor coactivator 1 (PNRC1), mRNA [NM_006813]	154796	12.94	12.81	12.76	12.47	14.24	14.49	14.44	14.67	14.05	12.15	12.07	12.22	12.08	12.52	12.58	11.75	12.46	-1.305	12.9824	-5.49803	0.000123253	0.00406025	1.21513	-1	-1.715	12.9824	-11.4243	6.28648e-08	3.51335e-06	8.70949	-1	0.41	12.9824	1.72735	0.109007	0.486415	-5.24477	0	-0.42	12.9824	-2.28439	0.0407743	0.571216	-4.13293
A_23_P122174	NM_022550	XRCC4	X-ray repair complementing defective repair in Chinese hamster cells 4	Homo sapiens X-ray repair complementing defective repair in Chinese hamster cells 4 (XRCC4), transcript variant 3, mRNA [NM_022550]	677828	8.36	7.79	7.97	8.21	5.1	5.45	5.71	5.84	6.6	8.13	8.41	8.32	8.38	8.11	8.22	8.31	8.14	1.4835	7.47353	5.7794	7.81664e-05	0.00303874	1.67759	1	2.5575	7.47353	15.7536	1.51145e-09	3.04928e-07	12.4808	1	-1.074	7.47353	-4.18408	0.0011925	0.0470624	-0.920619	-1	0.142	7.47353	0.71418	0.488395	1	-6.14848
A_23_P67312	NM_003437	ZNF136	zinc finger protein 136	Homo sapiens zinc finger protein 136 (ZNF136), mRNA [NM_003437]	84662	8.68	9.02	8.5	8.83	10.74	11.16	11.3	11.5	11.02	8.41	8.41	8.36	8.3	8.85	8.51	8.48	8.6	-2.26275	9.33312	-9.15663	7.3762e-07	0.000154885	6.36838	-1	-2.41775	9.33312	-15.4696	1.87321e-09	3.56917e-07	12.2673	-1	0.155	9.33312	0.627235	0.541928	0.914581	-6.4576	0	-0.31025	9.33312	-1.62082	0.130293	0.854317	-5.16141
A_23_P28688	NM_016207	CPSF3	cleavage and polyadenylation specific factor 3, 73kDa	Homo sapiens cleavage and polyadenylation specific factor 3, 73kDa (CPSF3), mRNA [NM_016207]	345651	9.53	9.71	9.48	9.77	8.48	8.24	8.24	8.45	7.86	9.48	9.49	9.46	9.81	9.51	9.47	9.65	9.48	1.765	9.18429	10.411	1.79021e-07	6.11749e-05	7.75801	1	1.26875	9.18429	11.833	4.21297e-08	2.68127e-06	9.11978	1	0.49625	9.18429	2.92718	0.0123378	0.161918	-3.21955	0	0.066	9.18429	0.502593	0.624092	1	-6.27979
A_24_P107941	NM_024598	C16orf57	chromosome 16 open reading frame 57	Homo sapiens chromosome 16 open reading frame 57 (C16orf57), transcript variant 1, mRNA [NM_024598]	729431	12.34	12.45	12.04	12.47	10.81	10.44	10.38	10.63	11.71	12.82	12.91	12.85	12.8	12.45	12.77	12.76	12.51	0.615	12.0671	3.06482	0.00952284	0.0676151	-3.15586	0	1.76	12.0671	13.8679	6.74654e-09	8.00944e-07	10.9825	1	-1.145	12.0671	-5.70604	8.79264e-05	0.010621	1.6785	-1	0.235	12.0671	1.51189	0.155719	0.894297	-5.3104
A_23_P208698	NM_002103	GYS1	glycogen synthase 1 (muscle)	Homo sapiens glycogen synthase 1 (muscle) (GYS1), transcript variant 1, mRNA [NM_002103]	79897	10.19	10.43	9.92	10.33	8.53	8.01	8.12	8.05	9.16	10.47	10.42	10.49	10.48	10.44	10.27	10.33	10.29	1.05275	9.76053	5.1644	0.000214559	0.00574896	0.652255	1	2.042	9.76053	15.8387	1.41831e-09	2.97815e-07	12.5439	1	-0.98925	9.76053	-4.85289	0.000365059	0.0248748	0.259104	-1	0.11	9.76053	0.696645	0.498928	1	-6.16098
A_23_P92261	NM_032331	ECE2	endothelin converting enzyme 2	Homo sapiens endothelin converting enzyme 2 (ECE2), transcript variant 3, mRNA [NM_032331]	100303453	10.32	10.66	9.11	10.63	5.66	5.25	4.88	5.39	7.97	10.8	10.9	10.95	11.04	10.8	10.88	11.26	11.11	2.21125	9.27159	4.86842	0.000355402	0.00792072	0.14023	1	4.88125	9.27159	16.9923	6.16751e-10	1.81649e-07	13.3661	1	-2.67	9.27159	-5.87843	6.67663e-05	0.00905288	1.9524	-1	0.0825	9.27159	0.234492	0.818445	1	-6.38246
A_23_P58321	NM_001237	CCNA2	cyclin A2	Homo sapiens cyclin A2 (CCNA2), mRNA [NM_001237]	64096	9.35	9.41	11.04	10.7	2.09	3.46	3.67	2.24	5.31	11.67	11.54	11.51	11.52	10.74	10.89	11.72	10.66	4.81775	8.67829	6.81215	1.61409e-05	0.00107446	3.27684	1	7.256	8.67829	16.2221	1.06896e-09	2.52776e-07	12.8241	1	-2.43825	8.67829	-3.44761	0.00463921	0.097519	-2.26516	0	0.745	8.67829	1.35994	0.198157	0.952259	-5.50624
A_23_P18413	NM_016589	TIMMDC1	translocase of inner mitochondrial membrane domain containing 1	Homo sapiens translocase of inner mitochondrial membrane domain containing 1 (TIMMDC1), nuclear gene encoding mitochondrial protein, mRNA [NM_016589]	375341	12.74	12.62	12.75	13.15	11.2	10.76	10.88	10.9	10.88	13.27	13.2	13.17	13.27	13.27	13.4	13.39	13.2	1.935	12.4735	9.92348	3.05184e-07	8.15627e-05	7.23728	1	1.88	12.4735	15.2444	2.22641e-09	3.97241e-07	12.0952	1	0.055	12.4735	0.282063	0.782566	1	-6.62135	0	-0.1075	12.4735	-0.711731	0.489858	1	-6.15024
A_33_P3237359	NM_005342	HMGB3	high mobility group box 3	Homo sapiens high mobility group box 3 (HMGB3), mRNA [NM_005342]	126123	6.39	7.11	5.62	6.97	2.4	2.48	2.26	2.24	3.8	7.55	7.67	7.75	7.74	7.05	6.65	7.64	7.18	2.723	5.79524	6.55582	2.35556e-05	0.00135905	2.89426	1	4.1815	5.79524	15.9177	1.33732e-09	2.90232e-07	12.6023	1	-1.4585	5.79524	-3.51145	0.00411714	0.0916248	-2.1477	0	0.829	5.79524	2.57667	0.0237848	0.448814	-3.63388
A_33_P3251771	NM_015247	CYLD	cylindromatosis (turban tumor syndrome)	Homo sapiens cylindromatosis (turban tumor syndrome) (CYLD), transcript variant 1, mRNA [NM_015247]	285286	8.4	8.99	8.83	8.65	10.7	10.53	11.02	10.77	9.94	8.59	8.31	8.3	8.21	8.87	8.57	8.2	8.96	-1.217	9.16635	-4.26409	0.00103209	0.0158066	-0.938468	-1	-2.037	9.16635	-11.2849	7.22638e-08	3.80072e-06	8.56641	-1	0.82	9.16635	2.87309	0.0136582	0.170476	-3.31773	0	-0.36925	9.16635	-1.67025	0.120001	0.833499	-5.09162
A_33_P3346663	NM_004069	AP2S1	adaptor-related protein complex 2, sigma 1 subunit	Homo sapiens adaptor-related protein complex 2, sigma 1 subunit (AP2S1), transcript variant AP17, mRNA [NM_004069]	90853	15.13	15.02	15.05	15.3	13.98	14	14	13.74	13.94	15.14	15.13	15.22	15.05	15.41	15.27	15.16	15.2	1.185	14.8082	8.39015	1.88877e-06	0.000276306	5.43394	1	1.195	14.8082	13.3779	1.02521e-08	1.03079e-06	10.5594	1	-0.01	14.8082	-0.070803	0.944688	1	-6.66086	0	-0.205	14.8082	-1.87383	0.0848028	0.738964	-4.7911
A_32_P62571	NM_005105	RBM8A	RNA binding motif protein 8A	Homo sapiens RNA binding motif protein 8A (RBM8A), mRNA [NM_005105]	121391	9.02	8.84	8.54	8.76	7.2	7.42	7.34	7.41	7.36	9.54	9.55	9.35	9.73	9.8	9.48	9.46	9.81	1.4325	8.74124	7.03054	1.17768e-05	0.000916648	3.59544	1	1.445	8.74124	11.2133	7.76675e-08	4.00897e-06	8.49232	1	-0.0125	8.74124	-0.0613485	0.952063	1	-6.66153	0	-0.0965	8.74124	-0.611428	0.552005	1	-6.21761
A_33_P3311755	NM_138555	KIF23	kinesin family member 23	Homo sapiens kinesin family member 23 (KIF23), transcript variant 1, mRNA [NM_138555]	100847042	7.54	8.57	9.64	8.98	2.18	2.14	2.17	3.25	5.03	9.56	9.37	9.36	9.55	8.81	9	9.4	8.54	3.65375	7.24029	5.96003	5.86938e-05	0.00253031	1.96846	1	6.24725	7.24029	16.1127	1.15806e-09	2.66759e-07	12.7449	1	-2.5935	7.24029	-4.23054	0.00109643	0.0449971	-0.837067	-1	0.5565	7.24029	1.17192	0.263339	0.989798	-5.72707
A_33_P3258612	NM_002592	PCNA	proliferating cell nuclear antigen	Homo sapiens proliferating cell nuclear antigen (PCNA), transcript variant 1, mRNA [NM_002592]	81309	11.99	13.03	12.75	13.15	8.3	8.69	9.03	9.18	10.3	12.87	12.82	12.7	12.95	12.33	12.73	12.95	12.53	2.43	11.6646	6.13909	4.43815e-05	0.00208099	2.2521	1	3.93025	11.6646	15.6996	1.57405e-09	3.13458e-07	12.4405	1	-1.50025	11.6646	-3.79019	0.00245204	0.069837	-1.63602	0	0.305	11.6646	0.994768	0.33894	1	-5.91096
A_21_P0008267	AK057085	LOC440149	uncharacterized LOC440149	Q6PFN6_BRARE (Q6PFN6) Cirbp protein, partial (18%) [THC2604998]	549	8.91	8.34	8.77	8.24	5.9	5.89	5.18	5.79	6.94	8.32	8.32	8.47	8.29	8.43	9.35	8.55	8.29	1.63175	7.76418	4.65584	0.000514387	0.0100945	-0.234437	1	2.87725	7.76418	12.9805	1.45402e-08	1.28599e-06	10.2049	1	-1.2455	7.76418	-3.55376	0.00380434	0.0874376	-2.06987	0	-0.54025	7.76418	-1.99005	0.0691911	0.685405	-4.61112
A_33_P3350488	NM_016359	NUSAP1	nucleolar and spindle associated protein 1	Homo sapiens nucleolar and spindle associated protein 1 (NUSAP1), transcript variant 1, mRNA [NM_016359]	349565	10.76	11.12	12.17	11.63	7.26	7.62	7.46	6.98	7.88	12.12	12.11	12.17	12.17	11.7	11.95	12.04	11.7	3.545	10.5195	8.99905	8.90501e-07	0.00017181	6.18186	1	4.09075	10.5195	16.4193	9.26498e-10	2.28786e-07	12.9654	1	-0.54575	10.5195	-1.3854	0.190442	0.630863	-5.71583	0	0.3175	10.5195	1.04052	0.318042	1	-5.86586
A_32_P210202	NM_203394	E2F7	E2F transcription factor 7	Homo sapiens E2F transcription factor 7 (E2F7), mRNA [NM_203394]	329	10.29	10.16	10.84	10.99	3.47	5.05	4.85	5.53	5.8	9.8	9.74	9.82	9.75	9.55	9.81	9.89	9.41	4.774	8.51482	8.56743	1.5113e-06	0.000245522	5.65624	1	5.844	8.51482	16.5824	8.24032e-10	2.13743e-07	13.0811	1	-1.07	8.51482	-1.92022	0.0782201	0.413145	-4.95138	0	0.10225	8.51482	0.236895	0.816622	1	-6.38186
A_23_P421423	NM_006291	TNFAIP2	tumor necrosis factor, alpha-induced protein 2	Homo sapiens tumor necrosis factor, alpha-induced protein 2 (TNFAIP2), mRNA [NM_006291]	146771	8.1	8.8	8.1	8.6	10.99	11.46	11.68	11.12	12.97	6.58	8.11	8.09	8.45	10.28	11.69	10.07	7.37	-4.57	9.55641	-5.25413	0.00018456	0.00520256	0.805157	-1	-2.9125	9.55641	-5.29444	0.000172546	0.00126238	0.490759	-1	-1.6575	9.55641	-1.90563	0.0802391	0.419076	-4.97419	0	-3.17775	9.55641	-4.71659	0.000462529	0.0495	0.153856
A_23_P161297	NM_018245	OGDHL	oxoglutarate dehydrogenase-like	Homo sapiens oxoglutarate dehydrogenase-like (OGDHL), nuclear gene encoding mitochondrial protein, transcript variant 1, mRNA [NM_018245]	400799	6.55	8.79	7.89	8.24	2.12	2.11	2.14	2.12	4.08	5.39	5.7	5.34	6.28	5.36	4.37	6.88	5.69	3.7845	5.23882	5.5528	0.000112699	0.00386517	1.30604	1	5.74525	5.23882	13.3285	1.0702e-08	1.05525e-06	10.5159	1	-1.96075	5.23882	-2.87691	0.0135606	0.169945	-3.31082	0	0.815	5.23882	1.54378	0.147869	0.883616	-5.2675
A_24_P99795	NM_024710	ISOC2	isochorismatase domain containing 2	Homo sapiens isochorismatase domain containing 2 (ISOC2), nuclear gene encoding mitochondrial protein, transcript variant 2, mRNA [NM_024710]	751580	9.87	10.55	9.88	10.19	7.07	7.22	7.01	6.27	8.15	10.39	10.32	10.03	10.26	10.32	10.34	10.65	10.43	1.9695	9.35041	6.107	4.66459e-05	0.00214898	2.20162	1	3.2245	9.35041	15.809	1.45012e-09	3.00408e-07	12.5219	1	-1.255	9.35041	-3.89149	0.00203421	0.0630421	-1.45097	0	-0.08	9.35041	-0.320248	0.754134	1	-6.35759
A_23_P204847	NM_002298	LCP1	lymphocyte cytosolic protein 1 (L-plastin)	Homo sapiens lymphocyte cytosolic protein 1 (L-plastin) (LCP1), mRNA [NM_002298]	80196	15.76	16.23	16.1	16.2	14.6	14.37	14.39	14.21	15.32	16.7	16.53	16.07	16.85	16.5	16.26	16.47	16.41	0.7525	15.8218	2.89855	0.0130201	0.0839942	-3.46189	0	1.68	15.8218	10.2318	2.17276e-07	8.32441e-06	7.43225	1	-0.9275	15.8218	-3.57263	0.00367277	0.0861087	-2.03517	0	0.1575	15.8218	0.783212	0.448262	1	-6.09651
A_23_P25253	NM_015954	DERA	deoxyribose-phosphate aldolase (putative)	Homo sapiens deoxyribose-phosphate aldolase (putative) (DERA), mRNA [NM_015954]	340120	10.52	10.86	10.35	10.92	7.9	8.43	8.54	8.23	9.71	11.07	11.13	11.15	10.99	10.73	11.03	11.13	10.72	0.9565	10.2008	3.64574	0.00320523	0.0330006	-2.07672	1	2.38575	10.2008	14.3779	4.42484e-09	6.23661e-07	11.4073	1	-1.42925	10.2008	-5.44765	0.00013388	0.0136236	1.25968	-1	0.205	10.2008	1.00874	0.332455	1	-5.89737
A_23_P25293	NM_014865	NCAPD2	non-SMC condensin I complex, subunit D2	Homo sapiens non-SMC condensin I complex, subunit D2 (NCAPD2), mRNA [NM_014865]	283624	12.24	12.61	11.94	12.66	9.69	9.07	8.95	8.7	9.66	13.04	13.29	13.01	13.17	12.51	12.7	13.01	12.64	2.7045	11.6991	8.14642	2.58079e-06	0.000336124	5.12199	1	3.261	11.6991	15.531	1.78776e-09	3.47061e-07	12.3138	1	-0.5565	11.6991	-1.67627	0.118796	0.507667	-5.31938	0	0.5225	11.6991	2.03184	0.0642568	0.670429	-4.54506
A_23_P48886	NM_001110	ADAM10	ADAM metallopeptidase domain 10	Homo sapiens ADAM metallopeptidase domain 10 (ADAM10), mRNA [NM_001110]	55253	6.85	6.92	6.91	6.65	7.86	7.75	7.77	7.88	7.65	7.45	7.2	7.63	7.48	7.39	7.07	7.38	7.19	-0.81975	7.35371	-4.7555	0.000432205	0.0090816	-0.058094	-1	-0.985	7.35371	-9.03486	8.53004e-07	2.20701e-05	6.01567	-1	0.16525	7.35371	0.958642	0.356131	0.813629	-6.19237	0	0.20975	7.35371	1.57087	0.141467	0.873503	-5.23057
A_23_P117852	NM_014736	KIAA0101	KIAA0101	Homo sapiens KIAA0101 (KIAA0101), transcript variant 1, mRNA [NM_014736]	283110	12.41	13.23	13.69	13.28	7.7	8.8	8.6	7.5	10.43	13.21	13.13	13.26	13.47	12.97	13.23	13.5	12.99	2.7225	11.8472	5.51456	0.000119961	0.00400122	1.24262	1	5.002	11.8472	16.0198	1.24004e-09	2.75368e-07	12.6771	1	-2.2795	11.8472	-4.61724	0.000550451	0.0314734	-0.150558	-1	0.1675	11.8472	0.438008	0.668943	1	-6.31117
A_23_P52082	NM_015434	INTS7	integrator complex subunit 7	Homo sapiens integrator complex subunit 7 (INTS7), transcript variant 1, mRNA [NM_015434]	286207	7.82	7.1	8.27	8.16	4.72	4.3	4.49	4.47	5.96	8.35	8.35	8.33	8.53	7.97	8.19	8.4	7.96	1.873	7.13876	5.49542	0.000123781	0.00406432	1.21079	1	3.34175	7.13876	15.5027	1.8267e-09	3.52404e-07	12.2924	1	-1.46875	7.13876	-4.30934	0.000951422	0.041138	-0.695872	-1	0.309	7.13876	1.17043	0.263917	0.989798	-5.72873
A_33_P3213910	NM_181720	ARHGAP30	Rho GTPase activating protein 30	Homo sapiens Rho GTPase activating protein 30 (ARHGAP30), transcript variant 2, mRNA [NM_181720]	105374250	11.54	11.17	11.54	11.38	9.26	8.94	8.87	8.33	9.85	11.1	11.25	10.92	11	10.18	10.56	11.03	10.49	1.5595	10.4354	5.19369	0.000204241	0.0055939	0.702284	1	2.559	10.4354	13.4751	9.42617e-09	9.82965e-07	10.6444	1	-0.9995	10.4354	-3.32869	0.0057979	0.109134	-2.48403	0	0.6975	10.4354	2.99888	0.010781	0.3209	-2.8869
A_33_P3276918	NM_001195228	FAM64A	family with sequence similarity 64, member A	Homo sapiens family with sequence similarity 64, member A (FAM64A), transcript variant 2, mRNA [NM_001195228]	57819	5.89	6.8	6.06	7.53	2.09	2.09	2.1	2.09	2.07	8.74	9.07	8.85	8.55	7.54	7.99	8.49	7.83	4.4995	6.10382	9.44785	5.24132e-07	0.00011809	6.70582	1	4.47675	6.10382	14.8628	2.99939e-09	4.9451e-07	11.7973	1	0.02275	6.10382	0.0477694	0.962664	1	-6.66231	0	1.03725	6.10382	2.81175	0.0153257	0.366241	-3.22066
A_24_P298360	NM_021070	LTBP3	latent transforming growth factor beta binding protein 3	Homo sapiens latent transforming growth factor beta binding protein 3 (LTBP3), transcript variant 2, mRNA [NM_021070]	619570	8.29	8.19	7.56	8.03	10.64	10.34	10.87	10.3	10.04	8.53	8.51	8.39	8	8.91	9.31	8.33	8.8	-2.0245	9.00153	-6.4299	2.84537e-05	0.00156278	2.70287	-1	-2.522	9.00153	-12.6649	1.93203e-08	1.54898e-06	9.91581	-1	0.4975	9.00153	1.58008	0.139347	0.547927	-5.45605	0	-0.7535	9.00153	-3.08954	0.00908986	0.289553	-2.7242
A_23_P348298	NM_013299	SAC3D1	SAC3 domain containing 1	Homo sapiens SAC3 domain containing 1 (SAC3D1), mRNA [NM_013299]	219858	11.17	10.9	10.43	11.52	6.72	6.56	7.02	5.6	7.89	11.58	11.45	11.36	11.56	11.63	11.06	11.62	11.66	3.116	9.98365	6.86471	1.49533e-05	0.00102347	3.35412	1	4.53175	9.98365	15.7856	1.47574e-09	3.03677e-07	12.5045	1	-1.41575	9.98365	-3.11897	0.00860013	0.133397	-2.86931	0	0.1425	9.98365	0.405288	0.692199	1	-6.32548
A_33_P3288159	NM_018136	ASPM	asp (abnormal spindle) homolog, microcephaly associated (Drosophila)	Homo sapiens asp (abnormal spindle) homolog, microcephaly associated (Drosophila) (ASPM), transcript variant 1, mRNA [NM_018136]	400084	7.84	7.33	9.75	8.43	1.98	2.01	1.98	2.37	2.37	9.78	9.79	9.81	9.98	9.51	9.38	9.74	9.32	5.97	7.13871	9.91958	3.06518e-07	8.15627e-05	7.23301	1	6.2515	7.13871	16.4238	9.2348e-10	2.28786e-07	12.9687	1	-0.2815	7.13871	-0.467732	0.648122	0.967781	-6.54821	0	0.39675	7.13871	0.85106	0.410934	1	-6.04125
A_23_P118815	NM_001012271	BIRC5	baculoviral IAP repeat containing 5	Homo sapiens baculoviral IAP repeat containing 5 (BIRC5), transcript variant 3, mRNA [NM_001012271]	29844	13.37	14.16	14.65	13.71	7.85	8.93	9.04	7.48	10.49	14.16	14.35	14.34	14.21	13.81	13.96	14.16	13.59	3.4825	12.4858	6.29796	3.47623e-05	0.00176716	2.49988	1	5.64775	12.4858	16.1493	1.12739e-09	2.61648e-07	12.7715	1	-2.16525	12.4858	-3.91577	0.00194541	0.0615255	-1.40672	0	0.38	12.4858	0.88719	0.391926	1	-6.01016
A_33_P3319596	NM_152906	C22orf25	chromosome 22 open reading frame 25	Homo sapiens chromosome 22 open reading frame 25 (C22orf25), mRNA [NM_152906]	101929217	12.22	12.14	11.89	12.04	10.42	10.02	9.84	9.71	11.24	12.47	12.45	12.44	12.52	12.25	12.7	12.31	12.46	0.8325	11.7126	3.55304	0.00380945	0.0369392	-2.24904	1	2.0765	11.7126	14.0126	5.97759e-09	7.40748e-07	11.1045	1	-1.244	11.7126	-5.30929	0.000168331	0.015745	1.03139	-1	-0.005	11.7126	-0.0275493	0.978462	1	-6.41092
A_23_P129486	NM_016332	SEPX1	selenoprotein X, 1	Homo sapiens selenoprotein X, 1 (SEPX1), mRNA [NM_016332]	348751	10.88	10.52	10.68	10.95	8.73	8.14	7.83	8.2	9.26	11.28	11.18	11.29	11.15	11.25	11.29	10.98	11.19	1.4995	10.2819	5.83615	7.1403e-05	0.00286546	1.76948	1	2.534	10.2819	15.594	1.70452e-09	3.32996e-07	12.3613	1	-1.0345	10.2819	-4.02634	0.00158866	0.0557128	-1.20569	0	-0.045	10.2819	-0.226108	0.824816	1	-6.38448
A_23_P118722	NM_001671	ASGR1	asialoglycoprotein receptor 1	Homo sapiens asialoglycoprotein receptor 1 (ASGR1), transcript variant 1, mRNA [NM_001671]	79165	2.6	3.35	2.49	2.71	5.87	5.4	5.78	5.32	6.75	2.21	2.77	2.68	2.19	4.92	5.44	4.3	3.67	-3.96375	4.02706	-10.6779	1.34828e-07	5.40487e-05	8.03326	-1	-2.805	4.02706	-11.9477	3.7734e-08	2.47926e-06	9.23255	-1	-1.15875	4.02706	-3.12154	0.00855856	0.133093	-2.86459	0	-2.72225	4.02706	-9.46743	5.12381e-07	0.000718894	6.50846
A_33_P3404775	NM_001135653	PABPC4	poly(A) binding protein, cytoplasmic 4 (inducible form)	Homo sapiens poly(A) binding protein, cytoplasmic 4 (inducible form) (PABPC4), transcript variant 1, mRNA [NM_001135653]	55735	11.86	11.96	11.91	11.75	12.92	13.11	13.03	12.79	12.53	11.41	11.51	11.37	11.81	11.57	11.53	11.83	11.8	-0.66	12.0406	-3.93241	0.00188682	0.023371	-1.54591	-1	-1.0925	12.0406	-10.2922	2.03498e-07	7.97128e-06	7.49992	-1	0.4325	12.0406	2.57692	0.0237735	0.22579	-3.84846	0	-0.025	12.0406	-0.1923	0.850633	1	-6.3919
A_23_P70480	NM_003546	HIST1H4L	histone cluster 1, H4l	Homo sapiens histone cluster 1, H4l (HIST1H4L), mRNA [NM_003546]	84858	13.54	13.43	13.74	13.96	11.01	11.38	11.35	10.6	11.63	13.83	13.89	13.79	13.57	13.56	13.59	13.84	13.62	2.0375	12.9606	7.54291	5.75675e-06	0.000582602	4.31699	1	2.5825	12.9606	15.1165	2.45843e-09	4.31162e-07	11.9962	1	-0.545	12.9606	-2.01761	0.065899	0.376617	-4.79693	0	0.195	12.9606	0.931967	0.369215	1	-5.97006
A_23_P35205	NM_013441	RCAN3	RCAN family member 3	Homo sapiens RCAN family member 3 (RCAN3), transcript variant 1, mRNA [NM_013441]	221150	7.68	8.01	8.77	7.58	11.65	11.19	11.4	11.69	10.21	7.78	8.06	8.09	8.06	9.02	7.38	8.6	9.17	-2.197	9.07894	-4.21087	0.00113609	0.0169213	-1.03531	-1	-3.4695	9.07894	-10.5143	1.60315e-07	6.66007e-06	7.74611	-1	1.2725	9.07894	2.43893	0.0307035	0.25415	-4.09036	0	-0.201	9.07894	-0.49735	0.627678	1	-6.28249
A_23_P151267	NM_016357	LIMA1	LIM domain and actin binding 1	Homo sapiens LIM domain and actin binding 1 (LIMA1), transcript variant 2, mRNA [NM_016357]	349334	9.19	8.44	8.87	9.22	6.2	5.3	5.42	5.84	6.85	10.29	10.38	10.31	10.61	10.36	10.17	10.4	10.38	2.0805	8.71971	6.34291	3.24608e-05	0.00171425	2.56933	1	3.242	8.71971	15.628	1.6612e-09	3.26601e-07	12.3869	1	-1.1615	8.71971	-3.54112	0.00389519	0.0885366	-2.09312	0	0.1325	8.71971	0.521509	0.611237	1	-6.26981
A_33_P3288904	NM_003899	ARHGEF7	Rho guanine nucleotide exchange factor (GEF) 7	Homo sapiens Rho guanine nucleotide exchange factor (GEF) 7 (ARHGEF7), transcript variant 1, mRNA [NM_003899]	89894	8.66	8.8	9.11	8.84	10.84	11.64	11.1	11.09	9.05	7.57	7.57	7.71	7.55	7.5	7.27	7.56	7.69	-0.2045	8.79635	-0.848627	0.412236	0.770886	-6.50476	0	-2.317	8.79635	-15.2027	2.29948e-09	4.0792e-07	12.0629	-1	2.1125	8.79635	8.76638	1.18146e-06	0.000486243	5.90201	1	0.21375	8.79635	1.14513	0.273863	0.989798	-5.75646
A_24_P246467	NM_001880	ATF2	activating transcription factor 2	Homo sapiens activating transcription factor 2 (ATF2), mRNA [NM_001880]	79679	8.28	8.28	8.02	8.01	9.59	10	10.19	9.97	8.84	8.37	8.24	8.5	8.21	8.62	8.23	8.24	8.38	-0.6985	8.70371	-3.17273	0.00777265	0.0591097	-2.95609	0	-1.792	8.70371	-12.8699	1.60521e-08	1.38402e-06	10.1044	-1	1.0935	8.70371	4.96691	0.000300065	0.0221053	0.454724	1	-0.096	8.70371	-0.562941	0.58355	1	-6.24673
A_33_P3376821	NM_006144	GZMA	granzyme A (granzyme 1, cytotoxic T-lymphocyte-associated serine esterase 3)	Homo sapiens granzyme A (granzyme 1, cytotoxic T-lymphocyte-associated serine esterase 3) (GZMA), mRNA [NM_006144]	144195	15.36	15.59	14.85	15.78	11.49	12.35	12.32	11.85	14.34	16.11	16.46	15.77	15.9	15.88	15.21	15.69	15.48	1.055	14.7312	2.6324	0.0214387	0.118283	-3.94482	0	3.3925	14.7312	13.3841	1.01974e-08	1.02864e-06	10.5648	1	-2.3375	14.7312	-5.83246	7.18237e-05	0.00935436	1.87978	-1	0.515	14.7312	1.65894	0.12229	0.841907	-5.1077
A_23_P132956	NM_004181	UCHL1	ubiquitin carboxyl-terminal esterase L1 (ubiquitin thiolesterase)	Homo sapiens ubiquitin carboxyl-terminal esterase L1 (ubiquitin thiolesterase) (UCHL1), mRNA [NM_004181]	91694	7.83	8.88	6.57	8.62	1.93	1.92	1.92	1.92	3.94	8.63	8.66	7.85	9.04	8.89	6.34	8.99	9.16	4.032	6.53518	4.68873	0.000485605	0.009787	-0.17612	1	6.0505	6.53518	11.1249	8.49413e-08	4.26323e-06	8.4003	1	-2.0185	6.53518	-2.34727	0.0363444	0.276657	-4.24858	0	0.932	6.53518	1.39918	0.186369	0.935179	-5.45708
A_23_P93658	NM_020322	ACCN3	amiloride-sensitive cation channel 3	Homo sapiens amiloride-sensitive cation channel 3 (ACCN3), transcript variant 3, mRNA [NM_020322]	441631	4.63	4.92	4.45	4.7	6.3	6.09	6.44	6.11	4.77	3.73	3.76	4.83	6.87	4.46	4.27	3.8	3.89	-0.091	4.94276	-0.109582	0.914502	1	-6.87261	0	-1.55825	4.94276	-2.9669	0.0114496	0.0395141	-3.78414	-1	1.46725	4.94276	1.76685	0.101935	0.471304	-5.18614	0	0.434	4.94276	0.674699	0.5123	1	-6.17622
A_33_P3344332	NM_001000	RPL39	ribosomal protein L39	Homo sapiens ribosomal protein L39 (RPL39), mRNA [NM_001000]	25861	13.88	13.77	13.53	13.56	14.84	14.78	14.9	14.8	14.21	13.04	12.96	12.86	13.1	13.37	13.33	13.08	13.34	-0.525	13.7265	-3.39269	0.0051419	0.045128	-2.54737	0	-1.145	13.7265	-11.6993	4.79591e-08	2.94305e-06	8.98704	-1	0.62	13.7265	4.00661	0.00164698	0.0567083	-1.24149	0	-0.36	13.7265	-3.00339	0.0106898	0.318803	-2.87881
A_24_P227091	NM_004523	KIF11	kinesin family member 11	Homo sapiens kinesin family member 11 (KIF11), mRNA [NM_004523]	112817	9.78	10.54	11.99	11.24	4.66	4.66	5.43	4.42	6.34	11.68	11.7	11.64	11.81	11.04	11.46	11.56	10.92	4.54375	9.46324	7.46551	6.40071e-06	0.0006179	4.21028	1	6.093	9.46324	15.8287	1.42891e-09	2.98016e-07	12.5365	1	-1.54925	9.46324	-2.54546	0.0252057	0.231831	-3.90396	0	0.4575	9.46324	0.970422	0.350459	1	-5.93426
A_33_P3263277	M29548	EEF1A1	eukaryotic translation elongation factor 1 alpha 1	Human elongation factor 1-alpha (EF1A) mRNA, partial cds. [M29548]	22841	10.62	10.97	10.62	10.66	12.17	12.33	12.69	12.46	11.73	10.32	10.21	10.09	10.36	10.66	10.31	10.41	10.89	-1.0125	11.0294	-4.38075	0.000837169	0.0138113	-0.727124	-1	-1.695	11.0294	-11.5956	5.30804e-08	3.15651e-06	8.88304	-1	0.6825	11.0294	2.95295	0.0117541	0.15841	-3.17266	0	-0.24	11.0294	-1.34057	0.2042	0.9571	-5.53014
A_24_P299996	NM_018130	SHQ1	SHQ1 homolog (S. cerevisiae)	Homo sapiens SHQ1 homolog (S. cerevisiae) (SHQ1), mRNA [NM_018130]	399968	6.35	6.38	6.02	6.64	2.14	2.08	3.36	2.11	3.86	7.11	7.16	6.95	7.11	7.12	6.76	7.79	6.49	2.48375	5.61429	5.07995	0.000247485	0.00635609	0.507355	1	3.92425	5.61429	12.6905	1.88756e-08	1.51727e-06	9.93951	1	-1.4405	5.61429	-2.94622	0.0119038	0.159373	-3.18491	0	0.1395	5.61429	0.368341	0.718855	1	-6.34033
A_23_P119627	NM_015965	NDUFA13	NADH dehydrogenase (ubiquinone) 1 alpha subcomplex, 13	Homo sapiens NADH dehydrogenase (ubiquinone) 1 alpha subcomplex, 13 (NDUFA13), nuclear gene encoding mitochondrial protein, mRNA [NM_015965]	340205	13.92	13.95	13.88	13.93	13.11	13.13	13.1	12.88	13.03	13.98	14.09	14.11	13.68	13.98	13.82	13.79	13.97	0.89	13.6676	5.41106	0.000142201	0.00440695	1.0699	1	0.865	13.6676	8.31531	2.07732e-06	4.2074e-05	5.09053	1	0.025	13.6676	0.151996	0.881645	1	-6.65125	0	0.065	13.6676	0.510188	0.618915	1	-6.27582
A_23_P66311	NM_005223	DNASE1	deoxyribonuclease I	Homo sapiens deoxyribonuclease I (DNASE1), mRNA [NM_005223]	124221	6	5.43	5.21	6.34	2.54	2.73	2.31	2.25	5.18	6.84	6.49	6.38	6.62	6.24	6.4	6.89	6.48	0.56425	5.31341	1.59361	0.136281	0.403284	-5.64499	0	3.289	5.31341	14.6874	3.44781e-09	5.30556e-07	11.6577	1	-2.72475	5.31341	-7.69552	4.68069e-06	0.00138922	4.57215	-1	0.26375	5.31341	0.961674	0.354664	1	-5.94251
A_24_P346855	NM_002417	MKI67	antigen identified by monoclonal antibody Ki-67	Homo sapiens antigen identified by monoclonal antibody Ki-67 (MKI67), transcript variant 1, mRNA [NM_002417]	80346	7.12	8.75	9.15	9.12	2.19	2.14	3.06	2.17	4.78	9.75	9.54	9.56	9.57	8.61	9.41	9.63	8.58	3.761	7.24341	5.66945	9.32668e-05	0.0034354	1.49824	1	6.145	7.24341	14.6464	3.56283e-09	5.30556e-07	11.6248	1	-2.384	7.24341	-3.59372	0.00353119	0.0840419	-1.99641	0	0.5925	7.24341	1.15306	0.270716	0.989798	-5.74782
A_33_P3230254	NM_022346	NCAPG	non-SMC condensin I complex, subunit G	Homo sapiens non-SMC condensin I complex, subunit G (NCAPG), mRNA [NM_022346]	654780	5.34	5.58	4.7	6.12	1.98	2.02	1.99	2	2.24	7.36	7.15	7.21	7.4	6.38	7.28	7.47	6.33	3.20025	5.20941	6.74151	1.78975e-05	0.00113262	3.17234	1	3.4405	5.20941	11.4595	6.07084e-08	3.43833e-06	8.74531	1	-0.24025	5.20941	-0.506101	0.621699	0.956951	-6.52872	0	0.45175	5.20941	1.22856	0.242134	0.983258	-5.66321
A_23_P114774	NM_006556	PMVK	phosphomevalonate kinase	Homo sapiens phosphomevalonate kinase (PMVK), mRNA [NM_006556]	150350	12.1	12.34	11.67	12.23	9.99	10.11	10.17	9.73	10.89	12.25	12.26	12.2	12.3	12.45	12.2	12.46	12.41	1.195	11.6331	5.40069	0.000144657	0.00445622	1.05252	1	2.08425	11.6331	14.8936	2.92733e-09	4.8842e-07	11.8217	1	-0.88925	11.6331	-4.01888	0.00161045	0.0561058	-1.21922	0	-0.0725	11.6331	-0.423003	0.679565	1	-6.31787
A_32_P8551	NM_198443	NRN1L	neuritin 1-like	Homo sapiens neuritin 1-like (NRN1L), mRNA [NM_198443]	110599563	7.97	7.77	7.53	7.27	9.83	10.37	10.45	10.64	8.96	7.09	6.91	6.9	6.87	7.29	7.23	6.77	7.26	-1.32775	8.066	-4.49882	0.000678459	0.0121775	-0.514632	-1	-2.68775	8.066	-14.3993	4.34857e-09	6.15722e-07	11.4248	-1	1.36	8.066	4.60809	0.000559381	0.0316262	-0.166607	1	-0.32175	8.066	-1.40743	0.183969	0.93275	-5.44662
A_32_P475513	NR_003587	MYO15B	myosin XVB pseudogene	Homo sapiens myosin XVB pseudogene (MYO15B), non-coding RNA [NR_003587]	1459	7.65	7.36	7.89	7.15	9.63	9.8	9.8	9.45	9.21	6.36	6.12	5.94	5.97	6.54	6.35	6.35	7.01	-1.69525	7.56376	-5.87629	6.69931e-05	0.00273891	1.8342	-1	-2.1595	7.56376	-11.8357	4.20207e-08	2.68127e-06	9.12243	-1	0.46425	7.56376	1.60924	0.132813	0.536166	-5.41517	0	-0.352	7.56376	-1.5752	0.140467	0.871867	-5.22464
A_23_P145904	NM_012412	H2AFV	H2A histone family, member V	Homo sapiens H2A histone family, member V (H2AFV), transcript variant 1, mRNA [NM_012412]	203068	14.84	15.26	14.92	15.31	13.64	13.42	13.48	13.54	14.11	15.59	15.49	15.67	15.63	15.35	15.49	15.55	15.42	0.9725	14.8653	5.51419	0.000120035	0.00400122	1.24199	1	1.5625	14.8653	14.0082	5.99952e-09	7.40748e-07	11.1008	1	-0.59	14.8653	-3.34537	0.00561921	0.107799	-2.45334	0	0.175	14.8653	1.28101	0.223721	0.973963	-5.60198
A_24_P331904	NM_017828	COMMD4	COMM domain containing 4	Homo sapiens COMM domain containing 4 (COMMD4), mRNA [NM_017828]	389857	13.67	13.68	13.94	14.31	11.88	11.61	11.48	11.27	12.5	14	13.9	14.15	14.02	13.94	13.97	13.96	13.94	1.4	13.3071	5.80326	7.52439e-05	0.00295909	1.71628	1	2.34	13.3071	15.3366	2.07383e-09	3.83311e-07	12.166	1	-0.94	13.3071	-3.89647	0.00201564	0.0630421	-1.44188	0	0.0625	13.3071	0.334463	0.743642	1	-6.35273
A_23_P129157	NM_024608	NEIL1	nei endonuclease VIII-like 1 (E. coli)	Homo sapiens nei endonuclease VIII-like 1 (E. coli) (NEIL1), mRNA [NM_024608]	729506	8.34	8.69	8.78	8.22	10.79	11.72	11.57	11.42	11.58	5.86	6.21	5.89	6.68	9.85	8.83	8.28	9.42	-3.07175	8.94871	-6.23252	3.84262e-05	0.0019008	2.39826	-1	-2.86675	8.94871	-9.19681	7.03301e-07	1.91604e-05	6.21597	-1	-0.205	8.94871	-0.415941	0.68459	0.982701	-6.57216	0	-3.18025	8.94871	-8.33035	2.03788e-06	0.00164237	5.27921
A_23_P301896	NM_015866	PRDM2	PR domain containing 2, with ZNF domain	Homo sapiens PR domain containing 2, with ZNF domain (PRDM2), transcript variant 2, mRNA [NM_015866]	339501	9.57	9.5	9.18	9.17	10.82	11.19	10.91	11.14	10.85	8.63	8.62	8.71	8.65	8.88	8.85	8.65	8.75	-1.49575	9.53341	-8.39426	1.87896e-06	0.000276306	5.43913	-1	-1.66075	9.53341	-14.7366	3.31516e-09	5.20166e-07	11.6971	-1	0.165	9.53341	0.925992	0.372191	0.824142	-6.22286	0	-0.2125	9.53341	-1.5396	0.148879	0.885597	-5.27316
A_23_P115482	NM_014176	UBE2T	ubiquitin-conjugating enzyme E2T (putative)	Homo sapiens ubiquitin-conjugating enzyme E2T (putative) (UBE2T), mRNA [NM_014176]	222950	10.83	10.75	11.47	11.73	7.36	6.74	6.37	5.84	6.51	12.55	12.54	12.48	12.61	12.29	12.39	12.67	12.26	4.687	10.4345	10.1824	2.29314e-07	6.87902e-05	7.51675	1	4.61775	10.4345	15.8619	1.39403e-09	2.97815e-07	12.5611	1	0.06925	10.4345	0.150444	0.882844	1	-6.6515	0	0.205	10.4345	0.574954	0.575647	1	-6.23973
A_24_P161463	NR_003605	ZNFX1-AS1	ZNFX1 antisense RNA 1 (non-protein coding)	Homo sapiens ZNFX1 antisense RNA 1 (non-protein coding) (ZNFX1-AS1), transcript variant 2, non-coding RNA [NR_003605]	1464	13.07	12.91	12.94	12.86	14.43	14.2	14.52	14.77	13.85	12.62	12.59	12.63	12.69	13.04	12.88	12.75	12.94	-0.905	13.2759	-5.16688	0.000213664	0.0057469	0.656502	-1	-1.535	13.2759	-13.8567	6.8109e-09	8.0195e-07	10.9729	-1	0.63	13.2759	3.59683	0.00351075	0.0840419	-1.99068	0	-0.3275	13.2759	-2.41388	0.0321556	0.508998	-3.91428
A_23_P46309	NM_001048199	RCC1	regulator of chromosome condensation 1	Homo sapiens regulator of chromosome condensation 1 (RCC1), transcript variant 4, mRNA [NM_001048199]	54458	10.74	10.19	10.37	10.45	8.11	7.53	7.39	7.03	8.08	9.46	9.59	9.45	9.73	9.37	9.48	9.96	9.29	2.3555	9.18876	7.00362	1.22393e-05	0.000927543	3.55653	1	2.92325	9.18876	13.7428	7.49798e-09	8.32518e-07	10.8759	1	-0.56775	9.18876	-1.68809	0.116464	0.502875	-5.30224	0	0.134	9.18876	0.514362	0.616079	1	-6.27362
A_23_P57306	NM_005441	CHAF1B	chromatin assembly factor 1, subunit B (p60)	Homo sapiens chromatin assembly factor 1, subunit B (p60) (CHAF1B), mRNA [NM_005441]	127253	10.84	11.45	11	11.44	8.7	8.82	8.97	9.23	9.24	11.16	11.24	11.26	11.34	10.41	11.05	11.32	10.55	1.9455	10.4718	5.99403	5.5641e-05	0.00242751	2.02267	1	2.25175	10.4718	10.9693	9.9588e-08	4.8031e-06	8.23666	1	-0.30625	10.4718	-0.943548	0.363494	0.818021	-6.20658	0	0.52	10.4718	2.06831	0.0602203	0.653824	-4.48688
A_33_P3349444	NM_000262	NAGA	N-acetylgalactosaminidase, alpha-	Homo sapiens N-acetylgalactosaminidase, alpha- (NAGA), mRNA [NM_000262]	23118	10.16	10.54	9.65	10.19	7.4	7.91	7.44	7.66	10.22	11.48	11.43	11.64	11.47	10.88	11.19	11.31	10.46	-0.08425	10.0611	-0.25527	0.802716	1	-6.84427	0	2.532	10.0611	12.1301	3.1725e-08	2.19101e-06	9.40991	1	-2.61625	10.0611	-7.927	3.43791e-06	0.00110539	4.87224	-1	0.47	10.0611	1.83845	0.0901565	0.75515	-4.84474
A_23_P401	NM_016343	CENPF	centromere protein F, 350/400kDa (mitosin)	Homo sapiens centromere protein F, 350/400kDa (mitosin) (CENPF), mRNA [NM_016343]	348932	12.07	12.03	13.41	12.66	7.85	8.01	8.66	7.63	9.32	13.28	13.34	13.29	13.21	12.54	12.86	13.15	12.59	3.2225	11.5239	6.93251	1.35564e-05	0.000963625	3.45326	1	4.5035	11.5239	15.3186	2.10282e-09	3.86357e-07	12.1521	1	-1.281	11.5239	-2.75579	0.0170212	0.191489	-3.52949	0	0.58	11.5239	1.61083	0.132464	0.859075	-5.17536
A_23_P375	NM_018101	CDCA8	cell division cycle associated 8	Homo sapiens cell division cycle associated 8 (CDCA8), mRNA [NM_018101]	399715	11.82	12.18	13.54	12.75	7.35	8.15	7.95	7.45	9.11	13.35	13.48	13.47	13.49	12.82	13.2	13.39	12.82	3.4655	11.5482	6.94434	1.33273e-05	0.000954995	3.47049	1	4.84675	11.5482	15.3563	2.0428e-09	3.7985e-07	12.181	1	-1.38125	11.5482	-2.76782	0.0166419	0.189448	-3.50786	0	0.4375	11.5482	1.13179	0.279218	0.989798	-5.77087
A_23_P128147	NM_006082	TUBA1B	tubulin, alpha 1b	Homo sapiens tubulin, alpha 1b (TUBA1B), mRNA [NM_006082]	142910	15.85	16.72	16.54	16.76	12.82	13.55	12.8	13.4	14.62	17.17	17.26	16.76	17.45	16.47	16.95	17.3	16.73	1.8475	15.8324	4.59432	0.000573103	0.0108328	-0.343874	1	3.325	15.8324	13.0737	1.33852e-08	1.20832e-06	10.289	1	-1.4775	15.8324	-3.67422	0.00304	0.0784909	-1.84856	0	0.45	15.8324	1.44469	0.173435	0.921159	-5.39882
A_32_P95729	NM_018193	FANCI	Fanconi anemia, complementation group I	Homo sapiens Fanconi anemia, complementation group I (FANCI), transcript variant 2, mRNA [NM_018193]	400618	12.65	11.8	13.17	12.47	9.24	9.31	8.97	8.98	9.3	11.99	12.03	12.1	12.04	11.74	11.89	12.12	11.51	3.2185	11.2541	8.76861	1.17823e-06	0.000205472	5.90396	1	3.39625	11.2541	14.6301	3.60958e-09	5.30556e-07	11.6118	1	-0.17775	11.2541	-0.484269	0.636669	0.962697	-6.53999	0	0.225	11.2541	0.791378	0.443657	1	-6.09008
A_24_P188071	NM_032704	TUBA1C	tubulin, alpha 1c	Homo sapiens tubulin, alpha 1c (TUBA1C), mRNA [NM_032704]	100422994	13.32	13.57	13.52	13.76	11.09	10.95	10.53	11.49	12.25	14.62	14.81	14.74	14.94	14.2	14.34	14.88	14.46	1.2925	13.3806	4.55151	0.000618053	0.0114168	-0.420293	1	2.5275	13.3806	14.073	5.68483e-09	7.16219e-07	11.1551	1	-1.235	13.3806	-4.34903	0.000886054	0.0398685	-0.624994	-1	0.5075	13.3806	2.3072	0.0391107	0.560373	-4.09473
A_33_P3295066	NR_026673	RPL23P8	ribosomal protein L23 pseudogene 8	Homo sapiens ribosomal protein L23 pseudogene 8 (RPL23P8), non-coding RNA [NR_026673]	2055	13.67	13.7	13.55	13.54	14.31	14.36	14.35	14.43	13.98	13.19	13.32	13.28	13.23	13.08	13.07	13.2	13.02	-0.365	13.6047	-3.1843	0.00760532	0.0581937	-2.93464	0	-0.7475	13.6047	-10.311	1.99382e-07	7.85991e-06	7.52102	-1	0.3825	13.6047	3.33697	0.00570841	0.108232	-2.46879	0	0.18	13.6047	2.0273	0.0647769	0.670959	-4.55227
A_33_P3407256	NM_001166260	TRIP13	thyroid hormone receptor interactor 13	Homo sapiens thyroid hormone receptor interactor 13 (TRIP13), transcript variant 2, mRNA [NM_001166260]	57191	5.92	7.43	6.54	7.23	2.46	2.89	2.56	2.27	3.6	7.92	7.64	7.66	7.73	5.8	7.28	8.05	6.14	3.18	5.82988	4.61598	0.000551672	0.0105374	-0.305292	1	4.23425	5.82988	9.71815	3.8446e-07	1.23359e-05	6.84201	1	-1.05425	5.82988	-1.53031	0.151142	0.568523	-5.52468	0	1.19825	5.82988	2.24548	0.043768	0.583328	-4.19774
A_23_P101185	NM_004539	NARS	asparaginyl-tRNA synthetase	Homo sapiens asparaginyl-tRNA synthetase (NARS), mRNA [NM_004539]	113000	10.15	10.15	10.21	10.45	11.49	11.24	11.41	11.48	10.89	10.69	10.76	10.78	10.95	10.79	10.68	10.91	10.84	-0.65	10.8159	-4.33056	0.000915869	0.0146326	-0.817875	-1	-1.165	10.8159	-12.2723	2.77539e-08	2.01099e-06	9.5465	-1	0.515	10.8159	3.43114	0.00478455	0.0991839	-2.29549	0	0.06	10.8159	0.516068	0.614921	1	-6.27272
A_23_P124122	NM_018663	PXMP2	peroxisomal membrane protein 2, 22kDa	Homo sapiens peroxisomal membrane protein 2, 22kDa (PXMP2), mRNA [NM_018663]	406917	8.89	10.06	9.31	9.41	6.3	6.63	6.06	6.21	8.11	9.96	10.08	9.91	10.06	9.54	9.73	10.13	9.67	1.3035	8.82741	3.90414	0.00198743	0.0241398	-1.59807	1	3.1165	8.82741	14.7588	3.25715e-09	5.20166e-07	11.7148	1	-1.813	8.82741	-5.43015	0.000137794	0.0138996	1.23096	-1	0.3685	8.82741	1.42487	0.178972	0.926581	-5.42435
A_24_P190168	NM_014573	TMEM97	transmembrane protein 97	Homo sapiens transmembrane protein 97 (TMEM97), mRNA [NM_014573]	257397	8.73	9.45	8.87	9.39	6.22	6.64	6.52	6.81	6.88	9.49	9.59	9.52	9.43	8.97	9.51	9.61	9.03	2.22275	8.50847	7.03102	1.17687e-05	0.000916648	3.59613	1	2.56125	8.50847	12.81	1.69406e-08	1.43261e-06	10.0496	1	-0.3385	8.50847	-1.07075	0.304763	0.767869	-6.08085	0	0.2685	8.50847	1.09647	0.293794	0.993909	-5.80841
A_23_P356109	NM_152749	ATXN7L1	ataxin 7-like 1	Homo sapiens ataxin 7-like 1 (ATXN7L1), transcript variant 2, mRNA [NM_152749]	101929006	7.21	6.92	6.88	6.83	5.3	5.59	5.07	5.33	5.29	7.58	7.68	7.69	7.46	7.31	7.49	7.63	7.15	1.67125	6.72959	7.68011	4.77889e-06	0.000512677	4.50417	1	1.635	6.72959	11.8799	4.02669e-08	2.59482e-06	9.16607	1	0.03625	6.72959	0.166584	0.870393	1	-6.64878	0	0.20875	6.72959	1.23845	0.238574	0.983258	-5.65182
A_23_P364517	NM_021237	SELK	selenoprotein K	Homo sapiens selenoprotein K (SELK), mRNA [NM_021237]	644090	13.48	13.86	13.59	13.71	14.89	14.7	14.87	14.86	14.83	13.73	13.62	13.74	13.46	13.59	13.64	13.82	13.51	-1.17	13.9941	-6.95923	1.30447e-05	0.000948808	3.49214	-1	-1.17	13.9941	-11.0035	9.61475e-08	4.68086e-06	8.27284	-1	0	13.9941	0	1	1	-6.66353	0	0.0225	13.9941	0.172776	0.865627	1	-6.39564
A_23_P404821	NM_001080392	KIAA1147	KIAA1147	Homo sapiens KIAA1147 (KIAA1147), mRNA [NM_001080392]	54676	5.9	6.42	7.19	6	9.86	9.64	9.88	9.92	8.75	6.41	6.47	6.11	6.61	7.39	6.07	6.49	7.27	-2.367	7.43412	-4.73285	0.000449599	0.00935159	-0.0980733	-1	-3.44525	7.43412	-10.8922	1.07829e-07	5.08145e-06	8.15483	-1	1.07825	7.43412	2.15598	0.0514636	0.331081	-4.57118	0	-0.32875	7.43412	-0.848622	0.412238	1	-6.0433
A_23_P44139	NM_000947	PRIM2	primase, DNA, polypeptide 2 (58kDa)	Homo sapiens primase, DNA, polypeptide 2 (58kDa) (PRIM2), mRNA [NM_000947]	25806	9.02	8.98	8.43	9.19	5.95	6.38	6.24	6.69	6.53	9.54	9.26	9.33	9.64	9.59	9.45	9.77	9.43	2.37325	8.436	8.12344	2.65879e-06	0.000341085	5.0922	1	2.591	8.436	14.0228	5.92707e-09	7.40692e-07	11.1131	1	-0.21775	8.436	-0.74534	0.470014	0.87493	-6.37462	0	-0.0765	8.436	-0.338051	0.741002	1	-6.35148
A_24_P280833	NR_033990	LOC100129138	THAP domain containing, apoptosis associated protein 3 pseudogene	Homo sapiens THAP domain containing, apoptosis associated protein 3 pseudogene (LOC100129138), non-coding RNA [NR_033990]	3078	6.74	6.64	6.78	6.5	8.02	7.68	7.99	7.99	7.04	7.08	6.95	7.11	6.71	6.4	6.71	6.89	6.99	-0.37825	7.07165	-2.00189	0.0677584	0.254272	-5.02557	0	-1.256	7.07165	-10.5105	1.60966e-07	6.67813e-06	7.74193	-1	0.87775	7.07165	4.6455	0.000523799	0.0304705	-0.101065	1	0.4055	7.07165	2.77062	0.0165547	0.374196	-3.29353
A_23_P126803	NM_005717	ARPC5	actin related protein 2/3 complex, subunit 5, 16kDa	Homo sapiens actin related protein 2/3 complex, subunit 5, 16kDa (ARPC5), mRNA [NM_005717]	133383	14.39	14.12	13.52	14.22	11.41	11.14	11.52	10.81	12.91	14.62	14.83	14.68	14.42	14.17	14.31	14.62	14.17	1.1525	13.5212	3.61525	0.00339238	0.034231	-2.13338	1	2.8425	13.5212	14.0983	5.56666e-09	7.05632e-07	11.1763	1	-1.69	13.5212	-5.30132	0.00017058	0.0157663	1.01815	-1	0.3975	13.5212	1.60975	0.132701	0.859721	-5.17686
A_33_P3384452	NM_007111	TFDP1	transcription factor Dp-1	Homo sapiens transcription factor Dp-1 (TFDP1), transcript variant 1, mRNA [NM_007111]	163071	11.26	11.69	10.9	11.67	8.65	8.35	9.04	8.57	10.15	12.13	12.03	12.08	12.18	11.88	12.3	12.32	11.89	1.23	11.0052	3.98353	0.00171802	0.0219314	-1.45174	1	2.72775	11.0052	13.9681	6.20338e-09	7.56837e-07	11.0671	1	-1.49775	11.0052	-4.85068	0.000366455	0.0249149	0.255296	-1	0.015	11.0052	0.0627161	0.950996	1	-6.40925
A_32_P221799	NM_003514	HIST1H2AM	histone cluster 1, H2am	Homo sapiens histone cluster 1, H2am (HIST1H2AM), mRNA [NM_003514]	84803	12.72	12.09	11.79	12.22	8.28	9.08	9.01	8.13	9.23	12.09	11.99	11.82	11.82	11.63	11.96	12.26	11.32	2.979	11.0257	6.98616	1.25496e-05	0.000933417	3.53124	1	3.57975	11.0257	13.2737	1.12266e-08	1.07618e-06	10.4674	1	-0.60075	11.0257	-1.40884	0.183559	0.618279	-5.68582	0	0.135	11.0257	0.40872	0.689743	1	-6.32403
A_23_P146058	NM_001695	ATP6V1C1	ATPase, H+ transporting, lysosomal 42kDa, V1 subunit C1	Homo sapiens ATPase, H+ transporting, lysosomal 42kDa, V1 subunit C1 (ATP6V1C1), mRNA [NM_001695]	79175	9.21	9.09	9.37	9.39	6.47	5.55	5.21	5.07	6.81	10.34	10.27	10.44	10.38	10.19	10.05	10.44	10.01	2.4575	8.72265	6.42735	2.85635e-05	0.0015641	2.69897	1	3.6895	8.72265	15.2572	2.20451e-09	3.96169e-07	12.105	1	-1.232	8.72265	-3.22217	0.00708247	0.12128	-2.6799	0	0.2375	8.72265	0.801911	0.437763	1	-6.08169
A_23_P120710	NM_003316	TTC3	tetratricopeptide repeat domain 3	Homo sapiens tetratricopeptide repeat domain 3 (TTC3), transcript variant 1, mRNA [NM_003316]	84444	8.62	8.68	8.49	8.62	10.34	9.99	10.21	10.65	10.25	8.45	8.45	8.26	8.41	8.64	8.92	8.61	8.71	-1.6465	9.07641	-8.25725	2.23742e-06	0.000302906	5.26476	-1	-1.69475	9.07641	-13.4385	9.72874e-09	1.00434e-06	10.6124	-1	0.04825	9.07641	0.241975	0.812771	1	-6.63246	0	-0.388	9.07641	-2.51206	0.0268179	0.4698	-3.74583
A_23_P251785	NM_024561	NAA16	N(alpha)-acetyltransferase 16, NatA auxiliary subunit	Homo sapiens N(alpha)-acetyltransferase 16, NatA auxiliary subunit (NAA16), transcript variant 1, mRNA [NM_024561]	105370298	8.72	8.92	8.98	8.82	10.61	10.48	10.08	10.53	9.41	7.92	7.91	8.04	8.13	8.21	8.26	8.38	8.51	-0.5515	8.93659	-3.0345	0.010082	0.0703598	-3.21184	0	-1.5655	8.93659	-13.6196	8.3265e-09	8.9552e-07	10.7699	-1	1.014	8.93659	5.5793	0.000107939	0.0119847	1.47429	1	-0.234	8.93659	-1.66219	0.121627	0.839484	-5.10308
A_33_P3410836	NM_003539	HIST1H4D	histone cluster 1, H4d	Homo sapiens histone cluster 1, H4d (HIST1H4D), mRNA [NM_003539]	84844	13.5	13.64	12.88	13.63	9.92	10.6	10.78	10.17	10.52	13.32	13.26	13.11	12.71	13.02	13.09	13.52	12.41	2.8925	12.3578	6.82995	1.5728e-05	0.00105756	3.30305	1	3.04425	12.3578	11.3657	6.66486e-08	3.61554e-06	8.64949	1	-0.15175	12.3578	-0.358321	0.726153	1	-6.5956	0	0.045	12.3578	0.137177	0.893102	1	-6.40143
A_33_P3363898	NM_001070	TUBG1	tubulin, gamma 1	Homo sapiens tubulin, gamma 1 (TUBG1), mRNA [NM_001070]	54491	11.5	11.63	11.67	11.83	9.64	8.99	9.4	8.73	9.59	12.12	12.13	12.08	12.38	12.04	12.12	12.38	12.37	2.0655	11.2122	7.84647	3.82479e-06	0.000432453	4.7278	1	2.466	11.2122	14.8119	3.12263e-09	5.06274e-07	11.757	1	-0.4005	11.2122	-1.52143	0.153336	0.572191	-5.53678	0	0.0975	11.2122	0.478165	0.640885	1	-6.29214
A_33_P3421626	NM_001080392	KIAA1147	KIAA1147	Homo sapiens KIAA1147 (KIAA1147), mRNA [NM_001080392]	54676	8.24	8.32	9.25	8.1	11.53	11.47	11.41	11.59	10.7	7.97	8.26	7.81	8.28	8.95	7.71	8.28	9.14	-2.2185	9.23676	-4.67474	0.000497635	0.0099273	-0.200906	-1	-3.0185	9.23676	-10.0568	2.63228e-07	9.45038e-06	7.23397	-1	0.8	9.23676	1.68573	0.116927	0.504077	-5.30567	0	-0.2525	9.23676	-0.686885	0.504849	1	-6.16781
A_23_P124417	NM_004336	BUB1	budding uninhibited by benzimidazoles 1 homolog (yeast)	Homo sapiens budding uninhibited by benzimidazoles 1 homolog (yeast) (BUB1), mRNA [NM_004336]	93058	9.55	9.46	10.8	10.54	6.36	6.05	6	5.86	5.72	11.4	11.2	11.32	11.41	11.34	11.07	11.44	11.02	4.37175	9.44435	10.4041	1.80352e-07	6.11749e-05	7.7508	1	4.0205	9.44435	15.1286	2.43536e-09	4.29556e-07	12.0056	1	0.35125	9.44435	0.835923	0.419078	0.850072	-6.30218	0	0.1275	9.44435	0.391728	0.701935	1	-6.33109
A_23_P385861	NM_152562	CDCA2	cell division cycle associated 2	Homo sapiens cell division cycle associated 2 (CDCA2), mRNA [NM_152562]	101928517	10.79	10.78	12.98	11.49	4.65	4.79	4.78	5.77	7.49	12.1	12.3	12.4	12.2	11.79	11.94	12.2	11.55	4.022	9.99976	6.04398	5.14562e-05	0.00230765	2.10202	1	6.513	9.99976	15.4751	1.8655e-09	3.56917e-07	12.2715	1	-2.491	9.99976	-3.7433	0.00267431	0.0733108	-1.72188	0	0.385	9.99976	0.746907	0.469101	1	-6.12439
A_23_P157404	NM_001283	AP1S1	adaptor-related protein complex 1, sigma 1 subunit	Homo sapiens adaptor-related protein complex 1, sigma 1 subunit (AP1S1), mRNA [NM_001283]	64792	8.07	8.72	7.19	8.12	2.03	2.07	3.59	2.05	5.95	9.43	9.27	8.82	8.88	8.22	8.29	9.08	8.54	2.077	6.96041	3.51571	0.00408446	0.0387329	-2.31848	1	5.5915	6.96041	14.9649	2.76765e-09	4.6939e-07	11.8778	1	-3.5145	6.96041	-5.94895	5.97273e-05	0.00849586	2.06315	-1	0.845	6.96041	1.84654	0.0889066	0.751232	-4.83253
A_23_P343237	NM_144567	ANGEL2	angel homolog 2 (Drosophila)	Homo sapiens angel homolog 2 (Drosophila) (ANGEL2), mRNA [NM_144567]	100874185	7.32	7.27	7.73	7.5	9.18	8.81	9.1	8.99	7.37	6.64	6.63	6.74	6.54	6.86	6.34	6.51	6.45	0.0835	7.40865	0.394289	0.700091	0.969832	-6.7964	0	-1.56725	7.40865	-11.7014	4.78642e-08	2.94305e-06	8.98907	-1	1.65075	7.40865	7.79488	4.09683e-06	0.00126457	4.70184	1	0.038	7.40865	0.231652	0.820602	1	-6.38315
A_23_P370989	NM_005914	MCM4	minichromosome maintenance complex component 4	Homo sapiens minichromosome maintenance complex component 4 (MCM4), transcript variant 1, mRNA [NM_005914]	139135	10.28	11.28	10.38	11.36	5.71	6.6	6.96	6.06	8.21	10.99	10.8	10.72	11.14	10.59	11.13	11.31	10.45	2.612	9.64541	5.0758	0.000249233	0.0063843	0.500211	1	4.49275	9.64541	13.8043	7.11812e-09	8.15592e-07	10.9284	1	-1.88075	9.64541	-3.65479	0.00315174	0.0800039	-1.88422	0	0.0525	9.64541	0.131709	0.897336	1	-6.4022
A_33_P3296789	NM_001166422	HDAC8	histone deacetylase 8	Homo sapiens histone deacetylase 8 (HDAC8), transcript variant 5, mRNA [NM_001166422]	57211	8.74	9.14	9.11	9.12	6.88	7.12	6.39	6.42	7.45	8.44	8.64	8.66	8.62	8	8.35	8.51	8.15	1.577	8.10324	5.82469	7.27172e-05	0.00289337	1.75096	1	2.32325	8.10324	13.5677	8.70442e-09	9.29686e-07	10.725	1	-0.74625	8.10324	-2.75629	0.0170053	0.191489	-3.52859	0	0.41175	8.10324	1.96336	0.0725231	0.698792	-4.65295
A_23_P11995	NM_002574	PRDX1	peroxiredoxin 1	Homo sapiens peroxiredoxin 1 (PRDX1), transcript variant 1, mRNA [NM_002574]	81031	12.6	13.27	12.86	13.29	10.78	10.13	10.57	10.2	10.66	13.68	13.76	13.59	13.97	13.77	13.41	14.12	13.93	2.345	12.6229	7.95187	3.32703e-06	0.000395214	4.86763	1	2.585	12.6229	13.8598	6.79291e-09	8.0195e-07	10.9756	1	-0.24	12.6229	-0.813837	0.43115	0.855376	-6.32053	0	0.16	12.6229	0.700439	0.496637	1	-6.1583
A_23_P96872	NM_016126	HSPB11	heat shock protein family B (small), member 11	Homo sapiens heat shock protein family B (small), member 11 (HSPB11), mRNA [NM_016126]	343170	13.23	13.45	13.08	13.52	11.93	11.8	11.68	12	11.79	13.4	13.56	13.41	13.63	13.45	13.49	13.6	13.37	1.53	12.9641	8.43574	1.78293e-06	0.000272445	5.49148	1	1.4675	12.9641	12.7932	1.7199e-08	1.4387e-06	10.0342	1	0.0625	12.9641	0.344597	0.736194	1	-6.60068	0	0.03	12.9641	0.213539	0.834391	1	-6.38738
A_23_P146456	NM_001333	CTSL2	cathepsin L2	Homo sapiens cathepsin L2 (CTSL2), transcript variant 1, mRNA [NM_001333]	64900	4.12	4.93	4.04	4.69	1.97	1.96	1.96	1.95	2.72	4.88	4.82	5	5.41	3.14	4.24	5.13	4.86	1.725	3.87212	4.4345	0.000760604	0.0130359	-0.630195	1	2.48225	3.87212	10.0895	2.53894e-07	9.2091e-06	7.2713	1	-0.75725	3.87212	-1.94668	0.0746786	0.402287	-4.90981	0	1.33575	3.87212	4.43308	0.000762536	0.068551	-0.330911
A_24_P497318	AF007131	LOC100129973	uncharacterized LOC100129973	Homo sapiens clone 23963 mRNA sequence. [AF007131]	118	2.05	2.06	2.07	2.07	4.61	4.32	5.42	5.12	2.07	3.1	2.3	2.85	4.91	2.41	2.06	3.15	2.44	-0.006	3.11847	-0.00847393	0.993374	1	-6.87899	0	-2.80525	3.11847	-6.26434	3.65962e-05	0.000369396	2.10226	-1	2.79925	3.11847	3.95344	0.00181542	0.0594871	-1.33812	0	1.05375	3.11847	1.9213	0.0780729	0.719366	-4.71827
A_33_P3280930	NR_002599	SNHG6	small nucleolar RNA host gene 6 (non-protein coding)	Homo sapiens small nucleolar RNA host gene 6 (non-protein coding) (SNHG6), non-coding RNA [NR_002599]	956	12.86	13.03	13.14	12.87	14.21	14.15	14.33	14.55	13.51	12.39	12.17	12.11	12.23	12.63	12.59	12.33	12.6	-0.535	13.0412	-3.0443	0.0098977	0.0694504	-3.19375	0	-1.335	13.0412	-12.0112	3.55133e-08	2.39342e-06	9.29459	-1	0.8	13.0412	4.55223	0.000617272	0.0329073	-0.264799	1	-0.385	13.0412	-2.82826	0.014858	0.365095	-3.19136
A_24_P830667	NM_000982	RPL21	ribosomal protein L21	Homo sapiens ribosomal protein L21 (RPL21), mRNA [NM_000982]	25840	11.37	11.57	11.23	11.44	12.68	12.86	13.17	13.07	12.18	10.64	10.44	10.37	10.63	10.79	10.34	10.56	10.63	-0.7775	11.41	-3.68698	0.00296876	0.0314903	-2.00013	-1	-1.5425	11.41	-11.5655	5.4671e-08	3.21434e-06	8.85277	-1	0.765	11.41	3.62771	0.0033146	0.0819085	-1.93396	0	-0.045	11.41	-0.275491	0.787494	1	-6.37151
A_24_P98914	NM_000289	PFKM	phosphofructokinase, muscle	Homo sapiens phosphofructokinase, muscle (PFKM), transcript variant 4, mRNA [NM_000289]	23144	8.51	8.25	8.46	8.87	6.83	6.75	7.03	6.8	7.76	9.45	9.47	9.45	9.82	9.15	9.6	10.04	9.34	0.764	8.56241	2.73649	0.0176481	0.103801	-3.75721	0	1.669	8.56241	9.45205	5.21585e-07	1.53423e-05	6.52598	1	-0.905	8.56241	-3.24152	0.00682951	0.118621	-2.64435	0	0.17325	8.56241	0.80112	0.438204	1	-6.08233
A_23_P204850	NM_000321	RB1	retinoblastoma 1	Homo sapiens retinoblastoma 1 (RB1), mRNA [NM_000321]	23178	10	9.97	9.94	10.27	8.58	8.01	8.16	8.45	9.08	10.71	10.63	10.73	10.8	10.65	10.97	10.79	10.51	0.96625	9.89706	4.50108	0.000675751	0.0121482	-0.510586	1	1.7475	9.89706	12.8711	1.60356e-08	1.38402e-06	10.1054	1	-0.78125	9.89706	-3.63929	0.00324392	0.0814729	-1.91268	0	-0.0925	9.89706	-0.556279	0.587957	1	-6.25056
A_23_P115375	NM_001123375	HIST2H3D	histone cluster 2, H3d	Homo sapiens histone cluster 2, H3d (HIST2H3D), mRNA [NM_001123375]	55355	15.28	14.39	14.67	14.86	10.35	11.37	11.58	11.2	11.72	14.98	14.87	14.78	14.42	14.15	14.24	15.09	13.9	3.08	13.6382	6.44396	2.7857e-05	0.00154097	2.72435	1	3.675	13.6382	12.1571	3.09264e-08	2.16956e-06	9.43596	1	-0.595	13.6382	-1.24486	0.236289	0.693896	-5.88785	0	0.5675	13.6382	1.53282	0.150527	0.886329	-5.28231
A_33_P3395321	NM_001002032	HN1	hematological and neurological expressed 1	Homo sapiens hematological and neurological expressed 1 (HN1), transcript variant 2, mRNA [NM_001002032]	26048	13.28	13.65	12.9	13.66	9.32	10.39	9.83	9.18	11.18	14	14.03	14.02	14.11	13.76	13.61	14.07	13.61	2.1925	12.6236	5.63308	9.89161e-05	0.00355442	1.43852	1	3.692	12.6236	14.9982	2.69646e-09	4.59843e-07	11.9038	1	-1.4995	12.6236	-3.85259	0.00218527	0.0656469	-1.52196	0	0.355	12.6236	1.17749	0.261192	0.989798	-5.7209
A_21_P0011474	NM_001005735	CHEK2	checkpoint kinase 2	Homo sapiens CHK2 checkpoint homolog (S. pombe) (CHEK2), transcript variant 3, mRNA [NM_001005735]	27095	8.77	8.48	7.75	8.72	4.99	5.53	5.49	5.54	6.4	8.78	8.87	8.76	8.96	9.24	9.39	9.04	8.68	2.02425	7.84594	6.19872	4.04762e-05	0.00198	2.34554	1	3.04325	7.84594	14.7349	3.31981e-09	5.20166e-07	11.6957	1	-1.019	7.84594	-3.12042	0.00857675	0.133302	-2.86666	0	-0.46925	7.84594	-1.8551	0.0876001	0.746536	-4.81957
A_23_P319423	NM_003740	KCNK5	potassium channel, subfamily K, member 5	Homo sapiens potassium channel, subfamily K, member 5 (KCNK5), mRNA [NM_003740]	85320	10.62	11.2	11.21	10.45	7.29	7.54	8.19	7.89	8.99	12.31	12.4	12.23	11.99	10.88	12.61	11.82	11.07	1.884	10.5109	3.49085	0.00427871	0.0399942	-2.36473	1	3.14275	10.5109	9.20726	6.94665e-07	1.90259e-05	6.22879	1	-1.25875	10.5109	-2.33233	0.0373533	0.281078	-4.27417	0	0.4875	10.5109	1.16614	0.265585	0.989798	-5.73347
A_24_P808522	NM_005617	RPS14	ribosomal protein S14	Homo sapiens ribosomal protein S14 (RPS14), transcript variant 3, mRNA [NM_005617]	130617	14.54	14.47	14.62	14.49	15.56	15.57	15.48	15.29	15.09	13.91	13.78	13.67	13.82	14.11	13.74	13.73	14.29	-0.56	14.48	-2.80025	0.0156601	0.095624	-3.64145	0	-0.945	14.48	-7.47154	6.34792e-06	9.75317e-05	3.92736	-1	0.385	14.48	1.92517	0.0775468	0.410787	-4.94364	0	-0.13	14.48	-0.83922	0.417295	1	-6.05119
A_33_P3330952	NM_006095	ATP8A1	ATPase, aminophospholipid transporter (APLT), class I, type 8A, member 1	Homo sapiens ATPase, aminophospholipid transporter (APLT), class I, type 8A, member 1 (ATP8A1), transcript variant 1, mRNA [NM_006095]	143384	11.14	11.22	11.37	11.43	13.08	13.46	12.94	13.62	12.12	10.78	10.77	10.83	10.88	11.28	11.78	11.06	11.48	-0.83	11.72	-3.22584	0.00703381	0.0552731	-2.85755	0	-1.985	11.72	-12.1982	2.97522e-08	2.10151e-06	9.4755	-1	1.155	11.72	4.48897	0.000690416	0.0349935	-0.37643	1	-0.715	11.72	-3.58753	0.00357217	0.16804	-1.8269
A_23_P35820	NM_005507	CFL1	cofilin 1 (non-muscle)	Homo sapiens cofilin 1 (non-muscle) (CFL1), mRNA [NM_005507]	128367	14.18	14.74	14.3	14.49	11.99	12.52	12.45	11.94	13.54	14.76	14.77	14.7	14.54	14.25	14.56	14.61	14.38	0.8875	13.9247	3.49298	0.00426172	0.0399109	-2.36077	1	2.2025	13.9247	13.7061	7.73522e-09	8.48329e-07	10.8444	1	-1.315	13.9247	-5.17551	0.000210581	0.0183098	0.808036	-1	0.2875	13.9247	1.4608	0.169041	0.914747	-5.37788
A_33_P3371089	NM_019072	SGTB	small glutamine-rich tetratricopeptide repeat (TPR)-containing, beta	Homo sapiens small glutamine-rich tetratricopeptide repeat (TPR)-containing, beta (SGTB), mRNA [NM_019072]	414301	8.13	9.31	8.95	9.12	12.03	12.2	12.8	12.67	11.39	8.53	8.71	8.55	8.88	8.77	8.57	8.67	9.03	-2.51175	9.78282	-6.55627	2.35399e-05	0.00135905	2.89494	-1	-3.54675	9.78282	-14.638	3.58684e-09	5.30556e-07	11.6181	-1	1.035	9.78282	2.7016	0.018839	0.20072	-3.62669	0	-0.00275	9.78282	-0.00926696	0.992754	1	-6.41128
A_23_P408955	NM_004091	E2F2	E2F transcription factor 2	Homo sapiens E2F transcription factor 2 (E2F2), mRNA [NM_004091]	91107	13.03	13.27	13.75	13.53	6.82	8.23	8.76	6.84	9.63	14.45	14.28	14.37	14.28	13.26	13.08	14.35	13.64	3.76	12.0935	6.25655	3.70351e-05	0.00184679	2.43565	1	5.729	12.0935	15.0729	2.54346e-09	4.38598e-07	11.9622	1	-1.969	12.0935	-3.27637	0.0063965	0.115168	-2.58027	0	1.175	12.0935	2.52412	0.0262246	0.464682	-3.725
A_33_P3243128	NM_032314	COQ5	coenzyme Q5 homolog, methyltransferase (S. cerevisiae)	Homo sapiens coenzyme Q5 homolog, methyltransferase (S. cerevisiae) (COQ5), nuclear gene encoding mitochondrial protein, mRNA [NM_032314]	100302284	10.67	10.38	10.66	10.97	9.12	8.62	8.77	8.75	9.05	11.31	11.3	11.38	11.46	11.29	11.23	11.42	11.34	1.621	10.4538	7.91677	3.48463e-06	0.000407425	4.82123	1	1.85625	10.4538	14.3341	4.58559e-09	6.28591e-07	11.3714	1	-0.23525	10.4538	-1.14893	0.272349	0.736143	-5.99706	0	0.1025	10.4538	0.646269	0.529932	1	-6.19528
A_33_P3235706	BC048301	ZCCHC11	zinc finger, CCHC domain containing 11	Homo sapiens zinc finger, CCHC domain containing 11, mRNA (cDNA clone IMAGE:5505348), with apparent retained intron. [BC048301]	2651	5.73	5.46	5.57	5.44	8.08	7.47	7.72	7.29	6.22	3.87	2.99	4.34	3.83	4.46	3.31	3.69	4.18	-0.666	5.27412	-1.4116	0.182763	0.486532	-5.89176	0	-2.0885	5.27412	-6.99909	1.23191e-05	0.000161406	3.23647	-1	1.4225	5.27412	3.01501	0.0104586	0.14884	-3.0595	0	-0.1275	5.27412	-0.348876	0.733058	1	-6.3476
A_23_P68547	NM_182802	MCM8	minichromosome maintenance complex component 8	Homo sapiens minichromosome maintenance complex component 8 (MCM8), transcript variant 2, mRNA [NM_182802]	105378716	10.39	9.76	10.01	10.79	7.57	7.39	7.09	6.93	7.17	10.33	10.07	10.07	10.39	10.41	10.45	10.5	10.34	3.062	9.39153	9.47677	5.06875e-07	0.000116451	6.73881	1	2.99375	9.39153	14.6501	3.55219e-09	5.30556e-07	11.6278	1	0.06825	9.39153	0.211231	0.836152	1	-6.63984	0	-0.215	9.39153	-0.859049	0.406679	1	-6.03447
A_33_P3233081	NM_002441	MSH5	mutS homolog 5 (E. coli)	Homo sapiens mutS homolog 5 (E. coli) (MSH5), transcript variant 3, mRNA [NM_002441]	80724	8.96	8.98	9.44	8.88	7.28	7.03	7.45	7.01	7.98	9.11	8.9	9.17	9.28	9.2	9.29	9.23	9.03	1.08475	8.60165	4.81567	0.000389332	0.00841593	0.0477863	1	1.8735	8.60165	13.1508	1.25046e-08	1.15408e-06	10.358	1	-0.78875	8.60165	-3.5016	0.00419357	0.0922616	-2.16581	0	-0.12925	8.60165	-0.740768	0.472684	1	-6.12898
A_23_P210690	NM_021158	TRIB3	tribbles homolog 3 (Drosophila)	Homo sapiens tribbles homolog 3 (Drosophila) (TRIB3), mRNA [NM_021158]	643037	12.07	12.12	11.51	11.77	9.55	9.09	8.93	8.52	10.33	12.65	12.65	12.46	12.11	12.39	12.87	12.79	12.24	1.5375	11.4139	4.20616	0.0011458	0.0169994	-1.0439	1	2.84825	11.4139	12.3202	2.65397e-08	1.95514e-06	9.59216	1	-1.31075	11.4139	-3.58584	0.00358344	0.0844666	-2.01089	0	-0.1625	11.4139	-0.573916	0.576328	1	-6.24034
A_23_P67980	NM_003709	KLF7	Kruppel-like factor 7 (ubiquitous)	Homo sapiens Kruppel-like factor 7 (ubiquitous) (KLF7), mRNA [NM_003709]	85025	5.64	4.94	4.19	4.69	8.35	9.32	8.95	8.95	7.29	6.68	6.51	6.15	6.51	7.22	6.73	6.73	6.91	-2.42525	6.80976	-5.47059	0.000128926	0.00415401	1.16943	-1	-4.02575	6.80976	-14.358	4.49711e-09	6.28591e-07	11.391	-1	1.6005	6.80976	3.61022	0.0034243	0.0831733	-1.96609	0	-0.511	6.80976	-1.48807	0.161816	0.906597	-5.34206
A_23_P86660	NM_194247	HNRNPA3	heterogeneous nuclear ribonucleoprotein A3	Homo sapiens heterogeneous nuclear ribonucleoprotein A3 (HNRNPA3), mRNA [NM_194247]	107546764	10.66	11.04	10.61	11.07	9.32	9.36	9.22	9.07	9.7	10.53	10.73	10.66	10.67	10.4	10.91	10.62	10.38	1.146	10.2918	5.17332	0.000211361	0.00572287	0.667503	1	1.59975	10.2918	11.4184	6.32339e-08	3.51335e-06	8.70348	1	-0.45375	10.2918	-2.04834	0.0624011	0.365699	-4.74742	0	-0.0075	10.2918	-0.0437089	0.965835	1	-6.41032
A_23_P35591	NM_016046	EXOSC1	exosome component 1	Homo sapiens exosome component 1 (EXOSC1), mRNA [NM_016046]	341359	11.79	11.94	11.96	12	10.92	10.48	10.54	10.6	10.56	11.93	11.91	11.94	11.97	12.07	11.75	12	12.04	1.3625	11.5529	8.2278	2.32363e-06	0.000309153	5.22697	1	1.2875	11.5529	12.2932	2.72181e-08	1.98146e-06	9.5664	1	0.075	11.5529	0.452906	0.65847	0.972585	-6.55534	0	0.0275	11.5529	0.21439	0.833742	1	-6.38718
A_23_P436281	NM_001034077	HIST2H4B	histone cluster 2, H4b	Homo sapiens histone cluster 2, H4b (HIST2H4B), mRNA [NM_001034077]	51330	13.63	13.09	13.1	13.5	10.5	11.28	11.04	10.83	11.42	13.14	12.98	12.96	12.39	12.83	13.2	13.42	12.44	1.91	12.4559	4.89206	0.000341215	0.00772729	0.181537	1	2.4175	12.4559	9.79027	3.54356e-07	1.17359e-05	6.92643	1	-0.5075	12.4559	-1.29985	0.217389	0.669632	-5.82218	0	-0.1475	12.4559	-0.487724	0.634289	1	-6.28738
A_23_P80321	NM_021974	POLR2F	polymerase (RNA) II (DNA directed) polypeptide F	Homo sapiens polymerase (RNA) II (DNA directed) polypeptide F (POLR2F), mRNA [NM_021974]	101927601	13.55	13.49	13.2	13.55	12.44	12.4	12.36	12.34	12.74	13.55	13.66	13.57	13.64	13.73	13.56	13.8	13.77	0.7075	13.2559	5.10642	0.00023663	0.00611218	0.552874	1	1.0625	13.2559	12.1252	3.18711e-08	2.19101e-06	9.40521	1	-0.355	13.2559	-2.56223	0.0244321	0.228737	-3.8744	0	-0.04	13.2559	-0.372713	0.71568	1	-6.33865
A_23_P45166	NM_007198	PROSC	proline synthetase co-transcribed homolog (bacterial)	Homo sapiens proline synthetase co-transcribed homolog (bacterial) (PROSC), mRNA [NM_007198]	165904	11.19	11.07	10.58	11.23	8.81	9.07	9.07	9.25	9.61	11.25	11.17	11.11	11.22	11.24	11.07	11.21	11.15	1.4115	10.5468	6.45807	2.72712e-05	0.00151946	2.74588	1	1.9675	10.5468	14.2333	4.98009e-09	6.65457e-07	11.2884	1	-0.556	10.5468	-2.54388	0.0252798	0.232236	-3.90675	0	0.0325	10.5468	0.191968	0.850887	1	-6.39196
A_33_P3418731	NR_003127	ZNF542	zinc finger protein 542	Homo sapiens zinc finger protein 542 (ZNF542), transcript variant 4, non-coding RNA [NR_003127]	1327	3.09	2.62	3.83	2.76	6.91	6.17	6.5	6.85	6.11	5.5	5.14	4.96	5.28	6.2	6.35	5.85	6.72	-3.03825	5.34341	-7.02072	1.19433e-05	0.000916648	3.58125	-1	-3.529	5.34341	-12.8938	1.57122e-08	1.36617e-06	10.1261	-1	0.49075	5.34341	1.13401	0.278321	0.742006	-6.01342	0	-1.05375	5.34341	-3.14355	0.00821141	0.272271	-2.62707
A_23_P212310	NM_001031703	C3orf75	chromosome 3 open reading frame 75	Homo sapiens chromosome 3 open reading frame 75 (C3orf75), mRNA [NM_001031703]	51224	11.94	11.4	11.76	11.69	9.52	9.31	9.46	8.7	9.85	11.84	11.9	11.88	11.96	12.04	11.9	11.86	12.01	1.8485	11.119	7.02761	1.18262e-05	0.000916648	3.59121	1	2.449	11.119	14.7213	3.35577e-09	5.23144e-07	11.6849	1	-0.6005	11.119	-2.28298	0.0408795	0.294557	-4.35823	0	-0.075	11.119	-0.368107	0.719025	1	-6.34042
A_33_P3317593	NM_001127	AP1B1	adaptor-related protein complex 1, beta 1 subunit	Homo sapiens adaptor-related protein complex 1, beta 1 subunit (AP1B1), transcript variant 1, mRNA [NM_001127]	55422	14.15	14.35	14.43	14.39	13.07	13.32	13.21	13.36	13.74	14.49	14.34	14.36	14.57	14.29	14.43	14.44	14.55	0.59	14.0876	3.91023	0.0019653	0.0240129	-1.58683	1	1.09	14.0876	11.4221	6.30024e-08	3.51335e-06	8.70724	1	-0.5	14.0876	-3.31375	0.00596275	0.110714	-2.51151	0	0.08	14.0876	0.684486	0.50631	1	-6.16948
A_23_P359540	NM_003540	HIST1H4F	histone cluster 1, H4f	Homo sapiens histone cluster 1, H4f (HIST1H4F), mRNA [NM_003540]	84847	12.42	12.04	11.76	12.21	9.68	10.25	10.09	9.77	10.5	11.9	11.71	11.77	11.17	11.58	12	12.25	11.15	1.6075	11.3086	4.0851	0.00142721	0.0195014	-1.26517	1	2.161	11.3086	8.68314	1.30899e-06	2.98851e-05	5.57079	1	-0.5535	11.3086	-1.4066	0.184208	0.619417	-5.68871	0	-0.1525	11.3086	-0.500318	0.625647	1	-6.28096
A_33_P3240702	NM_002894	RBBP8	retinoblastoma binding protein 8	Homo sapiens retinoblastoma binding protein 8 (RBBP8), transcript variant 1, mRNA [NM_002894]	83698	9.45	10.28	10.13	10.28	6.71	7.41	7.25	6.65	8.4	10.32	10.17	10.22	10.43	10.02	10.22	10.51	10.15	1.63125	9.32965	4.87605	0.000350754	0.00786825	0.153579	1	3.0305	9.32965	14.3229	4.62767e-09	6.28591e-07	11.3622	1	-1.39925	9.32965	-4.18257	0.00119575	0.0470624	-0.923326	-1	0.165	9.32965	0.636732	0.535924	1	-6.20151
A_24_P555510	NM_006197	PCM1	pericentriolar material 1	Homo sapiens pericentriolar material 1 (PCM1), mRNA [NM_006197]	145249	8.85	8.45	8.45	8.43	9.87	9.89	9.72	9.96	8.84	7.37	7.6	7.44	7.58	7.84	8.1	7.25	8.19	-0.29225	8.46071	-1.06615	0.306754	0.663762	-6.2977	0	-1.318	8.46071	-7.60239	5.30891e-06	8.46104e-05	4.11358	-1	1.02575	8.46071	3.74202	0.00268066	0.0733696	-1.72422	0	-0.47725	8.46071	-2.24768	0.0435929	0.582251	-4.19408
A_23_P141974	NM_003290	TPM4	tropomyosin 4	Homo sapiens tropomyosin 4 (TPM4), transcript variant 2, mRNA [NM_003290]	84337	12.71	12.82	12.02	12.71	10.14	10.3	10	9.66	11.43	12.99	13.15	13	12.98	13.01	12.61	13.12	12.66	1.135	12.0769	3.7432	0.00267484	0.0294056	-1.89585	1	2.5405	12.0769	13.2476	1.14858e-08	1.09087e-06	10.4442	1	-1.4055	12.0769	-4.6353	0.000533267	0.0308246	-0.118929	-1	0.22	12.0769	0.936685	0.366876	1	-5.96573
A_32_P205944	NM_005054	RGPD5	RANBP2-like and GRIP domain containing 5	Homo sapiens RANBP2-like and GRIP domain containing 5 (RGPD5), transcript variant 1, mRNA [NM_005054]	120103	8.32	9.43	8.56	9.35	12.47	12	12.39	12.72	11.17	7.83	7.89	8.06	7.8	8.07	7.24	8.1	7.96	-2.255	9.37376	-5.47452	0.000128097	0.00414392	1.17598	-1	-3.48	9.37376	-13.3582	1.04291e-08	1.04518e-06	10.542	-1	1.225	9.37376	2.97396	0.0112984	0.154587	-3.13438	0	0.24375	9.37376	0.763957	0.45924	1	-6.11145
A_23_P163258	NM_020214	PARP6	poly (ADP-ribose) polymerase family, member 6	Homo sapiens poly (ADP-ribose) polymerase family, member 6 (PARP6), mRNA [NM_020214]	441242	10.87	11.23	10.91	10.87	12.12	12.39	12.47	12.48	12.07	10.65	10.42	10.43	10.48	10.65	10.74	10.63	10.57	-1.1	11.1753	-6.39488	3.00002e-05	0.00161327	2.64923	-1	-1.395	11.1753	-12.8228	1.67461e-08	1.43213e-06	10.0613	-1	0.295	11.1753	1.71499	0.111308	0.491456	-5.26295	0	-0.2	11.1753	-1.50105	0.158471	0.899192	-5.32486
A_23_P126716	NM_178191	ATPIF1	ATPase inhibitory factor 1	Homo sapiens ATPase inhibitory factor 1 (ATPIF1), nuclear gene encoding mitochondrial protein, transcript variant 3, mRNA [NM_178191]	104472713	14.9	15.19	14.95	15.02	14.12	14.09	13.94	14.1	14.78	15.36	15.54	15.68	15.29	15.11	15.59	15.53	15	0.235	14.9524	1.05097	0.3134	0.672691	-6.31344	0	0.9525	14.9524	6.73534	1.80604e-05	0.00021499	2.83783	1	-0.7175	14.9524	-3.20883	0.00726247	0.12309	-2.70442	0	0.1175	14.9524	0.678401	0.510029	1	-6.17368
A_23_P159316	NM_003571	BFSP2	beaded filament structural protein 2, phakinin	Homo sapiens beaded filament structural protein 2, phakinin (BFSP2), mRNA [NM_003571]	84883	5.14	5.14	5.4	5.82	1.99	2.94	1.99	2	5.17	6.88	6.5	6.38	6.65	7.78	7.32	7.17	6.75	0.202	5.35471	0.537208	0.600669	0.909936	-6.72647	0	3.1435	5.35471	13.2183	1.17844e-08	1.11238e-06	10.4182	1	-2.9415	5.35471	-7.82275	3.94737e-06	0.0012433	4.73799	-1	-0.945	5.35471	-3.24449	0.00679141	0.246045	-2.44524
A_23_P110288	NM_024751	GSTCD	glutathione S-transferase, C-terminal domain containing	Homo sapiens glutathione S-transferase, C-terminal domain containing (GSTCD), transcript variant 2, mRNA [NM_024751]	767596	5.5	5.01	5.4	5.6	3.37	2.95	3.6	3.23	4.21	5.83	5.7	5.83	5.9	5.79	5.21	6.03	5.52	1.17025	4.98159	4.06497	0.00148054	0.0199301	-1.3021	1	2.09025	4.98159	11.4801	5.94796e-08	3.4163e-06	8.76629	1	-0.92	4.98159	-3.1957	0.007444	0.12501	-2.72853	0	0.31675	4.98159	1.42043	0.180234	0.92845	-5.43004
A_23_P116942	NM_002286	LAG3	lymphocyte-activation gene 3	Homo sapiens lymphocyte-activation gene 3 (LAG3), mRNA [NM_002286]	80174	14.79	14.58	14.47	14.33	12.5	12.53	11.87	11.85	13.33	16.23	16.29	16.77	16.12	16.11	15.09	15.42	14.73	1.2125	14.53	2.99018	0.010959	0.0745421	-3.29355	0	2.355	14.53	9.18282	7.15057e-07	1.93781e-05	6.19876	1	-1.1425	14.53	-2.81755	0.0151598	0.180671	-3.41822	0	0.7525	14.53	2.39577	0.0332459	0.517641	-3.94511
A_33_P3219260	NM_016484	PDZD11	PDZ domain containing 11	Homo sapiens PDZ domain containing 11 (PDZD11), mRNA [NM_016484]	373509	10.34	10.5	10.21	10.69	8.75	8.12	8.07	8.09	8.5	10.53	10.44	10.44	10.5	10.57	10.49	10.5	10.53	1.937	9.83959	8.28159	2.16875e-06	0.000296336	5.29591	1	2.17625	9.83959	14.7117	3.38161e-09	5.24524e-07	11.6772	1	-0.23925	9.83959	-1.02291	0.325971	0.788359	-6.12971	0	-0.0525	9.83959	-0.28978	0.776792	1	-6.36729
A_33_P3253807	NM_001806	CEBPG	CCAAT/enhancer binding protein (C/EBP), gamma	Homo sapiens CCAAT/enhancer binding protein (C/EBP), gamma (CEBPG), transcript variant 1, mRNA [NM_001806]	79616	9.76	9.72	9.61	9.45	11.07	10.69	10.91	11.03	10.83	10.33	10.37	10.38	10.24	10.28	10.26	10.46	10.26	-1.1945	10.3325	-7.45295	6.51223e-06	0.000624264	4.19289	-1	-1.2895	10.3325	-12.7214	1.83541e-08	1.49482e-06	9.96803	-1	0.095	10.3325	0.592742	0.56405	0.927325	-6.47931	0	0.06	10.3325	0.483301	0.637337	1	-6.28959
A_23_P90484	NM_017827	SARS2	seryl-tRNA synthetase 2, mitochondrial	Homo sapiens seryl-tRNA synthetase 2, mitochondrial (SARS2), nuclear gene encoding mitochondrial protein, transcript variant 2, mRNA [NM_017827]	389856	11.13	11.05	11.44	11.02	9.25	8.85	9.43	8.75	9.62	11.05	10.93	11.04	11.04	11	10.91	11.1	10.67	1.537	10.4872	6.18638	4.12537e-05	0.00200021	2.32624	1	2.09	10.4872	13.3008	1.09634e-08	1.06083e-06	10.4914	1	-0.553	10.4872	-2.22581	0.0453597	0.310679	-4.45472	0	0.06	10.4872	0.311773	0.760414	1	-6.36038
A_21_P0000787	NR_038402	LOC100507387	uncharacterized LOC100507387	Homo sapiens uncharacterized LOC100507387 (LOC100507387), non-coding RNA [NR_038402]	3556	4.13	4.39	3.88	2.95	8.24	7.43	7.64	8.16	7.2	2.09	2.07	2.05	2.09	2.06	2.08	2.11	3.67	-3.36025	4.24818	-6.16034	4.29463e-05	0.00203942	2.28545	-1	-4.03275	4.24818	-11.6897	4.84104e-08	2.95512e-06	8.97744	-1	0.6725	4.24818	1.23289	0.240569	0.697441	-5.90184	0	0.00225	4.24818	0.00532525	0.995836	1	-6.41131
A_32_P182439	NM_006591	POLD3	polymerase (DNA-directed), delta 3, accessory subunit	Homo sapiens polymerase (DNA-directed), delta 3, accessory subunit (POLD3), mRNA [NM_006591]	150771	10.13	9.66	10.36	10.33	8.29	8.04	7.82	7.94	7.24	10.61	10.77	10.75	10.88	10.76	10.76	10.71	10.77	2.88075	9.75435	12.2905	2.72868e-08	1.64467e-05	9.56207	1	2.098	9.75435	14.1527	5.32199e-09	6.93139e-07	11.2216	1	0.78275	9.75435	3.33954	0.005681	0.108073	-2.46407	0	-0.0075	9.75435	-0.0413094	0.96771	1	-6.41043
A_23_P99138	NM_016497	MRPL51	mitochondrial ribosomal protein L51	Homo sapiens mitochondrial ribosomal protein L51 (MRPL51), nuclear gene encoding mitochondrial protein, mRNA [NM_016497]	374387	13.65	13.36	13.16	13.72	11.62	11.34	11.31	10.91	11.29	14.14	14.2	14.11	14.18	14.33	13.89	14.28	14.38	2.1825	13.1688	8.56097	1.52353e-06	0.000246214	5.64821	1	2.1775	13.1688	13.5051	9.18559e-09	9.64393e-07	10.6706	1	0.005	13.1688	0.0196128	0.984666	1	-6.66332	0	0.0475	13.1688	0.24054	0.813859	1	-6.38095
A_21_P0000671	NM_175617	MT1E	metallothionein 1E	Homo sapiens metallothionein 1E (MT1E), mRNA [NM_175617]	102724321	12.84	13.08	13.11	12.88	8.8	10.1	9.25	8.54	9.32	12.85	12.87	13.37	13.02	12.12	10.09	12.27	12.09	3.6585	11.5646	5.90631	6.3884e-05	0.00267922	1.88244	1	3.805	11.5646	9.71265	3.86864e-07	1.23758e-05	6.83555	1	-0.1465	11.5646	-0.236511	0.816914	1	-6.63384	0	1.9225	11.5646	4.00686	0.00164624	0.106979	-1.07732
A_23_P215832	NM_004889	ATP5J2	ATP synthase, H+ transporting, mitochondrial Fo complex, subunit F2	Homo sapiens ATP synthase, H+ transporting, mitochondrial Fo complex, subunit F2 (ATP5J2), nuclear gene encoding mitochondrial protein, transcript variant 1, mRNA [NM_004889]	116443	13.27	13.2	12.57	13.32	11.15	11.17	11.05	10.96	11.34	13.31	13.21	13.22	13.25	13.27	12.99	13.38	13.25	1.75	12.5829	7.58388	5.44417e-06	0.00056315	4.37315	1	2.0075	12.5829	13.7556	7.41728e-09	8.26592e-07	10.8868	1	-0.2575	12.5829	-1.11591	0.285701	0.749255	-6.03303	0	0.1175	12.5829	0.657379	0.523	1	-6.18792
A_33_P3369079	NR_021492	LOC100144603	uncharacterized transcript	Homo sapiens uncharacterized transcript (LOC100144603), non-coding RNA [NR_021492]	1654	5.99	5.73	5.79	5.91	4.71	4.79	4.62	4.95	5.13	6.86	6.96	7.05	6.83	7.26	7.06	7.07	7	0.7215	6.101	4.75816	0.000430213	0.00905208	-0.0534138	1	1.085	6.101	11.3136	7.02081e-08	3.75042e-06	8.59606	1	-0.3635	6.101	-2.39721	0.0331578	0.264808	-4.16263	0	-0.233	6.101	-1.98373	0.0699668	0.687427	-4.62104
A_24_P343377	NM_001003714	ATP5J2	ATP synthase, H+ transporting, mitochondrial Fo complex, subunit F2	Homo sapiens ATP synthase, H+ transporting, mitochondrial Fo complex, subunit F2 (ATP5J2), nuclear gene encoding mitochondrial protein, transcript variant 3, mRNA [NM_001003714]	26146	13.35	13.37	13	13.42	12.07	11.94	11.82	11.73	11.87	13.3	13.39	13.38	13.46	13.3	13.15	13.41	13.28	1.415	12.8965	8.32898	2.04143e-06	0.000292905	5.35634	1	1.395	12.8965	12.9831	1.45063e-08	1.28599e-06	10.2073	1	0.02	12.8965	0.117724	0.908179	1	-6.65616	0	0.1575	12.8965	1.19685	0.253834	0.989422	-5.69926
A_23_P409951	NM_004152	OAZ1	ornithine decarboxylase antizyme 1	Homo sapiens ornithine decarboxylase antizyme 1 (OAZ1), mRNA [NM_004152]	91574	16.38	16.13	16.21	16.26	14.87	14.85	14.72	14.32	15.54	16.55	16.9	17.08	16.84	16.63	16.88	16.92	17.11	0.705	16.1288	3.13528	0.00834012	0.0618387	-3.0255	0	1.555	16.1288	10.9342	1.03248e-07	4.91834e-06	8.19951	1	-0.85	16.1288	-3.78013	0.0024981	0.0702266	-1.65444	0	0.0875	16.1288	0.502366	0.624248	1	-6.2799
A_23_P133279	NM_199133	FAM173B	family with sequence similarity 173, member B	Homo sapiens family with sequence similarity 173, member B (FAM173B), mRNA [NM_199133]	127	6.99	6.02	6.48	7.58	2.25	2.23	3.09	2.19	4.63	7.95	7.61	7.7	7.97	7.97	7.88	8.06	8.03	2.13675	6.156	4.63707	0.000531608	0.0103076	-0.267783	1	4.33	6.156	14.8576	3.01189e-09	4.9451e-07	11.7932	1	-2.19325	6.156	-4.75968	0.000429073	0.0273563	0.0979128	-1	-0.11825	6.156	-0.331295	0.745975	1	-6.35383
A_33_P3384108	NM_194255	SLC19A1	solute carrier family 19 (folate transporter), member 1	Homo sapiens solute carrier family 19 (folate transporter), member 1 (SLC19A1), transcript variant 1, mRNA [NM_194255]	107984148	8.71	8.43	8.65	8.54	5.95	4.56	5.42	5.5	6.8	9.09	9.39	9.21	9.33	8.68	9.1	9.3	9.21	1.776	7.99318	4.94458	0.000311765	0.00731249	0.273085	1	3.222	7.99318	14.1835	5.18862e-09	6.8152e-07	11.2471	1	-1.446	7.99318	-4.02583	0.00159014	0.0557128	-1.20662	0	0.3615	7.99318	1.29933	0.217563	0.96641	-5.58015
A_24_P95038	NM_021130	PPIA	peptidylprolyl isomerase A (cyclophilin A)	Homo sapiens peptidylprolyl isomerase A (cyclophilin A) (PPIA), mRNA [NM_021130]	642597	15.52	15.79	15.83	15.92	14.57	14.45	14.59	14.28	14.31	16.02	16.05	16.19	16.17	16.22	15.62	15.96	16.07	1.455	15.5035	6.94395	1.33347e-05	0.000954995	3.46992	1	1.2925	15.5035	9.75314	3.69526e-07	1.20445e-05	6.88303	1	0.1625	15.5035	0.775527	0.452623	0.865845	-6.35131	0	0.1875	15.5035	1.15523	0.269857	0.989798	-5.74544
A_23_P23765	NM_014288	ITGB3BP	integrin beta 3 binding protein (beta3-endonexin)	Homo sapiens integrin beta 3 binding protein (beta3-endonexin) (ITGB3BP), transcript variant 2, mRNA [NM_014288]	253143	10.07	10	9.8	10.42	7.54	7.58	8.24	7.83	8.47	10.06	10.08	10.08	10.22	9.94	9.95	10.19	9.94	1.6005	9.43571	6.28931	3.52244e-05	0.00177949	2.48649	1	2.273	9.43571	14.1227	5.45562e-09	7.00485e-07	11.1966	1	-0.6725	9.43571	-2.64265	0.0210326	0.212648	-3.73188	0	0.1645	9.43571	0.834522	0.419837	1	-6.05509
A_33_P3212092	NM_145341	PDCD4	programmed cell death 4 (neoplastic transformation inhibitor)	Homo sapiens programmed cell death 4 (neoplastic transformation inhibitor) (PDCD4), transcript variant 2, mRNA [NM_145341]	101927289	10.6	10.64	10.78	10.24	13.29	12.54	13.12	12.66	12.02	9.97	9.94	9.73	9.86	10.79	10.82	10.02	10.82	-1.455	11.0495	-4.62237	0.000545515	0.0104586	-0.29393	-1	-2.3375	11.0495	-11.7415	4.6032e-08	2.85889e-06	9.02906	-1	0.8825	11.0495	2.8036	0.0155618	0.183059	-3.44339	0	-0.92975	11.0495	-3.81322	0.00234989	0.132121	-1.42204
A_23_P74115	NM_003579	RAD54L	RAD54-like (S. cerevisiae)	Homo sapiens RAD54-like (S. cerevisiae) (RAD54L), transcript variant 1, mRNA [NM_003579]	84890	10.74	9.79	10.66	10.71	5.15	4.84	3.24	5.41	6.08	11.25	11.25	11.29	11.28	10.85	11.13	11.44	10.71	4.39775	9.16535	7.01054	1.21185e-05	0.000923588	3.56655	1	5.81375	9.16535	14.6537	3.54194e-09	5.30556e-07	11.6307	1	-1.416	9.16535	-2.25728	0.042839	0.302312	-4.40173	0	0.2775	9.16535	0.571095	0.57818	1	-6.24199
A_23_P347059	NM_173468	MOB1B	MOB kinase activator 1B	Homo sapiens MOB kinase activator 1B (MOB1B), transcript variant 2, mRNA [NM_173468]	102465858	6.92	6.97	6.66	7.02	8.3	8.22	8.46	8.04	7.04	7.37	7.5	7.56	7.54	7.52	7.44	7.18	7.94	-0.15125	7.50959	-0.633489	0.53797	0.867213	-6.66783	0	-1.36275	7.50959	-9.02464	8.63529e-07	2.22307e-05	6.00294	-1	1.2115	7.50959	5.07419	0.000249915	0.0203826	0.637187	1	0.0095	7.50959	0.0513679	0.959854	1	-6.40994
A_23_P259586	NM_003318	TTK	TTK protein kinase	Homo sapiens TTK protein kinase (TTK), transcript variant 1, mRNA [NM_003318]	84446	7.47	8.82	9.51	8.97	2.22	2.39	3.71	2.21	5.29	9.32	9.34	9.37	9.45	8.65	8.82	9.34	8.64	3.3975	7.26618	5.22835	0.000192697	0.00539745	0.76135	1	6.0625	7.26618	14.7512	3.27693e-09	5.20166e-07	11.7087	1	-2.665	7.26618	-4.10112	0.00138621	0.0515519	-1.07027	0	0.63625	7.26618	1.26403	0.229556	0.979578	-5.62202
A_33_P3423171	NM_018031	WDR6	WD repeat domain 6	Homo sapiens WD repeat domain 6 (WDR6), mRNA [NM_018031]	391267	5.16	5.52	5.51	5.81	3.97	3.85	3.81	4.01	4.56	6.4	6.45	6.44	6.52	6	5.99	6.49	4.93	0.93925	5.37741	2.37527	0.0345235	0.162074	-4.39903	0	1.5905	5.37741	6.35968	3.16442e-05	0.000328323	2.25364	1	-0.65125	5.37741	-1.64695	0.12476	0.519871	-5.3616	0	0.4555	5.37741	1.48712	0.162064	0.907069	-5.34332
A_23_P255057	NM_017945	SLC35A5	solute carrier family 35, member A5	Homo sapiens solute carrier family 35, member A5 (SLC35A5), mRNA [NM_017945]	390595	7.5	7.21	7.75	7.64	5.2	4.9	4.71	5.58	5.36	8.3	7.94	8.08	8.22	7.84	8.08	8.28	7.84	2.16625	7.08447	7.30071	8.04158e-06	0.000721568	3.98038	1	2.42675	7.08447	12.9316	1.51893e-08	1.3294e-06	10.1605	1	-0.2605	7.08447	-0.877939	0.396735	0.838799	-6.26607	0	0.173	7.08447	0.752709	0.465731	1	-6.12001
A_23_P307400	NM_138363	CEP95	centrosomal protein 95kDa	Homo sapiens centrosomal protein 95kDa (CEP95), mRNA [NM_138363]	100616490	12.75	12.74	12.87	13.07	14.01	13.89	14.07	13.86	12.99	11.5	11.63	11.47	11.64	11.8	11.72	11.63	11.74	-0.1325	12.5518	-0.911693	0.379382	0.74121	-6.44892	0	-1.1	12.5518	-11.9673	3.70321e-08	2.46258e-06	9.25176	-1	0.9675	12.5518	6.65708	2.0267e-05	0.00411567	3.13409	1	-0.2	12.5518	-1.77659	0.100256	0.780978	-4.93714
A_33_P3239148	NM_001172773	ZNF548	zinc finger protein 548	Homo sapiens zinc finger protein 548 (ZNF548), transcript variant 1, mRNA [NM_001172773]	57507	6.09	6.25	6.18	6.41	7.47	7.78	7.85	8.06	7.86	6.89	6.68	7.06	7.01	6.38	6.97	6.82	7.04	-1.63075	6.98924	-6.6433	2.06844e-05	0.0012593	3.02588	-1	-1.55975	6.98924	-10.0467	2.66189e-07	9.50977e-06	7.22241	-1	-0.071	6.98924	-0.289238	0.777198	1	-6.61919	0	0.22925	6.98924	1.20567	0.250535	0.98777	-5.6893
A_33_P3257943	NM_000987	RPL26	ribosomal protein L26	Homo sapiens ribosomal protein L26 (RPL26), mRNA [NM_000987]	25845	12.24	12.42	12.44	12.39	13.42	13.55	13.8	13.85	12.96	11.9	11.53	11.48	11.85	12.11	11.85	11.7	12.25	-0.5875	12.4553	-2.48844	0.0280175	0.141242	-4.20095	0	-1.2825	12.4553	-8.5891	1.47101e-06	3.28313e-05	5.44949	-1	0.695	12.4553	2.94378	0.0119586	0.159547	-3.18935	0	-0.29	12.4553	-1.58578	0.138049	0.867987	-5.21008
A_23_P141447	NM_001034836	RDM1	RAD52 motif 1	Homo sapiens RAD52 motif 1 (RDM1), transcript variant 2, mRNA [NM_001034836]	51335	8.98	9.34	7.85	9.62	3.87	4.55	4.64	3.9	5.46	9.27	9.44	8.93	9.13	9.06	9.33	9.4	9.13	3.4815	7.75853	6.79476	1.65558e-05	0.00108268	3.25118	1	4.7065	7.75853	14.5236	3.93204e-09	5.69814e-07	11.5259	1	-1.225	7.75853	-2.3908	0.0335514	0.266333	-4.1737	0	-0.0035	7.75853	-0.00881861	0.993105	1	-6.41128
A_33_P3246068	NM_014017	LAMTOR2	late endosomal/lysosomal adaptor, MAPK and MTOR activator 2	Homo sapiens late endosomal/lysosomal adaptor, MAPK and MTOR activator 2 (LAMTOR2), transcript variant 1, mRNA [NM_014017]	221527	13.06	12.98	12.51	12.76	10.69	11.15	11.07	10.68	11.79	12.95	13.04	12.85	12.87	12.95	12.73	13.03	13.03	1.0375	12.3612	4.6611	0.000509665	0.0100587	-0.225097	1	1.93	12.3612	13.7097	7.71156e-09	8.48329e-07	10.8475	1	-0.8925	12.3612	-4.00967	0.00163779	0.0567083	-1.23593	0	0.0875	12.3612	0.507496	0.620747	1	-6.27723
A_23_P31135	NM_005891	ACAT2	acetyl-CoA acetyltransferase 2	Homo sapiens acetyl-CoA acetyltransferase 2 (ACAT2), mRNA [NM_005891]	138474	12.18	12.77	12.31	12.23	10.75	10.84	10.82	10.62	11.15	13.04	13.04	13.02	13.01	12.64	12.84	13.01	12.59	1.2225	12.1682	5.83217	7.18565e-05	0.00286563	1.76305	1	1.615	12.1682	12.1821	3.02046e-08	2.12375e-06	9.46008	1	-0.3925	12.1682	-1.8725	0.084999	0.431169	-5.0256	0	0.2875	12.1682	1.77069	0.101269	0.783855	-4.94586
A_24_P918843	NM_194301	RALGAPA1	Ral GTPase activating protein, alpha subunit 1 (catalytic)	Homo sapiens Ral GTPase activating protein, alpha subunit 1 (catalytic) (RALGAPA1), transcript variant 2, mRNA [NM_194301]	107985781	5.82	5.8	6.21	6.13	7.92	7.82	7.41	7.92	6	4.73	4.58	4.82	4.35	5.17	4.1	3.85	4.42	-0.01575	5.70906	-0.0441345	0.965503	1	-6.87799	0	-1.78075	5.70906	-7.88988	3.61078e-06	6.32901e-05	4.51506	-1	1.765	5.70906	4.94586	0.000311082	0.0226946	0.418748	1	-0.0155	5.70906	-0.0560729	0.956181	1	-6.40967
A_23_P23611	NM_001008219	AMY1C	amylase, alpha 1C (salivary)	Homo sapiens amylase, alpha 1C (salivary) (AMY1C), mRNA [NM_001008219]	27287	7.6	7.31	7.83	6.89	10	9.83	10.47	10.42	10.16	7.54	7.05	7.16	7.58	8.08	8.19	7.88	8.3	-2.7535	8.36924	-7.99457	3.14544e-06	0.000386814	4.92388	-1	-2.773	8.36924	-12.7301	1.82101e-08	1.48924e-06	9.97605	-1	0.0195	8.36924	0.0566167	0.955756	1	-6.66182	0	-0.79925	8.36924	-2.99583	0.010843	0.321151	-2.89236
A_33_P3312258	NM_178014	TUBB	tubulin, beta class I	Homo sapiens tubulin, beta class I (TUBB), mRNA [NM_178014]	104310350	13.33	13.44	13.85	13.98	11.05	10.35	10.44	9.79	11.38	14.42	14.24	13.95	14.39	13.94	14.08	14.41	13.85	2.27	12.9938	5.88418	6.61608e-05	0.00273385	1.84689	1	3.2415	12.9938	13.2855	1.11116e-08	1.07182e-06	10.4778	1	-0.9715	12.9938	-2.51827	0.0265105	0.237787	-3.95177	0	0.24	12.9938	0.803149	0.437073	1	-6.0807
A_24_P218006	NM_032317	DNAJC30	DnaJ (Hsp40) homolog, subfamily C, member 30	Homo sapiens DnaJ (Hsp40) homolog, subfamily C, member 30 (DNAJC30), mRNA [NM_032317]	100302287	7.56	7.05	7.53	6.93	9.14	9.13	9.27	9.46	8.57	7.1	7.22	7.11	7.18	6.76	6.86	7.03	6.87	-1.30725	7.69347	-5.83425	7.16184e-05	0.00286546	1.76642	-1	-1.98525	7.69347	-14.0092	5.99466e-09	7.40748e-07	11.1017	-1	0.678	7.69347	3.02591	0.0102462	0.146966	-3.03959	0	0.34075	7.69347	1.9633	0.07253	0.698792	-4.65303
A_23_P256455	NM_002947	RPA3	replication protein A3, 14kDa	Homo sapiens replication protein A3, 14kDa (RPA3), mRNA [NM_002947]	83862	13.16	13.61	13.64	13.7	12.09	11.75	11.81	11.68	11.72	13.64	13.8	13.86	13.67	13.52	13.56	13.84	13.38	1.8075	13.0841	8.05974	2.88846e-06	0.000362432	5.00925	1	1.695	13.0841	11.9504	3.76351e-08	2.47926e-06	9.23524	1	0.1125	13.0841	0.501643	0.624741	0.957976	-6.53106	0	0.2025	13.0841	1.16571	0.26575	0.989798	-5.73393
A_23_P347508	NM_023077	SELRC1	Sel1 repeat containing 1	Homo sapiens Sel1 repeat containing 1 (SELRC1), mRNA [NM_023077]	693202	8.27	8.94	8.91	8.75	5.42	6.38	5.84	5.43	7.98	9.31	9.32	9.23	9.56	9.01	9.53	9.81	9.22	0.73975	8.28759	2.00383	0.0675262	0.25363	-5.02244	0	2.95125	8.28759	12.6402	1.97604e-08	1.57202e-06	9.89287	1	-2.2115	8.28759	-5.99051	5.59494e-05	0.00807004	2.12808	-1	0.086	8.28759	0.300746	0.768611	1	-6.36391
A_33_P3239101	NM_001164465	GOLGA6L10	golgin A6 family-like 10	Homo sapiens golgin A6 family-like 10 (GOLGA6L10), mRNA [NM_001164465]	57122	8.21	8.01	7.77	8.3	9.74	9.47	9.89	9.75	9.26	7.18	7.2	6.95	7.36	7.75	7.27	7.43	8.03	-1.183	8.20894	-4.37941	0.000839164	0.0138275	-0.729528	-1	-1.6385	8.20894	-9.59064	4.44603e-07	1.36738e-05	6.69147	-1	0.4555	8.20894	1.68624	0.116827	0.503715	-5.30493	0	-0.339	8.20894	-1.62015	0.130438	0.854317	-5.16235
A_24_P306726	NM_003295	TPT1	tumor protein, translationally-controlled 1	Homo sapiens tumor protein, translationally-controlled 1 (TPT1), mRNA [NM_003295]	84364	10.06	10.64	10.35	10.32	11.87	12	12.35	12.06	11.23	9.7	9.68	9.7	9.91	10.2	9.8	9.63	10.34	-0.8875	10.5789	-3.25048	0.00671537	0.0536281	-2.81179	0	-1.7275	10.5789	-10.0039	2.79093e-07	9.85671e-06	7.17346	-1	0.84	10.5789	3.07652	0.00931547	0.138574	-2.94706	0	-0.251	10.5789	-1.1868	0.257634	0.989422	-5.71053
A_23_P25019	NM_000946	PRIM1	primase, DNA, polypeptide 1 (49kDa)	Homo sapiens primase, DNA, polypeptide 1 (49kDa) (PRIM1), mRNA [NM_000946]	25805	10.21	10.82	11.26	10.86	7.49	7.6	8.28	7.82	8.38	10.42	10.45	10.45	10.71	10.2	10.42	10.66	10.27	2.4085	9.78247	7.02523	1.18665e-05	0.000916648	3.58778	1	2.98925	9.78247	13.7863	7.22733e-09	8.17165e-07	10.913	1	-0.58075	9.78247	-1.69396	0.115322	0.500511	-5.2937	0	0.1975	9.78247	0.743713	0.470963	1	-6.12678
A_33_P3281807	NM_182612	PDDC1	Parkinson disease 7 domain containing 1	Homo sapiens Parkinson disease 7 domain containing 1 (PDDC1), mRNA [NM_182612]	105377390	7.67	7.51	7.14	7.55	5.4	5.79	5.54	5.1	6.92	7.58	7.88	7.47	7.67	7.65	8.02	7.7	7.8	0.54425	7.08229	2.13084	0.053844	0.218457	-4.81455	0	2.00675	7.08229	12.4227	2.41304e-08	1.82557e-06	9.68925	1	-1.4625	7.08229	-5.72596	8.51558e-05	0.010514	1.71037	-1	-0.18575	7.08229	-0.93887	0.365797	1	-5.96372
A_23_P68610	NM_012112	TPX2	TPX2, microtubule-associated, homolog (Xenopus laevis)	Homo sapiens TPX2, microtubule-associated, homolog (Xenopus laevis) (TPX2), mRNA [NM_012112]	195977	10.03	10.56	11.47	11.35	6.83	7.28	6.53	6.77	6.84	12.18	12.18	12.19	12.19	11.66	11.93	12.21	11.64	4.0115	10.2265	9.00601	8.83078e-07	0.00017181	6.19016	1	3.99775	10.2265	14.1909	5.15676e-09	6.81488e-07	11.2533	1	0.01375	10.2265	0.0308694	0.975867	1	-6.66302	0	0.39	10.2265	1.13035	0.279802	0.989798	-5.77242
A_23_P96590	NM_014710	GPRASP1	G protein-coupled receptor associated sorting protein 1	Homo sapiens G protein-coupled receptor associated sorting protein 1 (GPRASP1), transcript variant 1, mRNA [NM_014710]	282890	7.14	7.53	8.01	6.34	11.03	11.07	11.48	11.49	10.52	3.33	3.44	2.29	2.86	4.09	4.14	4.18	4.99	-3.26475	6.70153	-6.01538	5.38103e-05	0.00238302	2.05663	-1	-4.01225	6.70153	-11.6888	4.84526e-08	2.95512e-06	8.97655	-1	0.7475	6.70153	1.37729	0.192873	0.634792	-5.72613	0	-1.13575	6.70153	-2.70159	0.0188392	0.401196	-3.41532
A_33_P3212994	NM_032997	ZWINT	ZW10 interactor	Homo sapiens ZW10 interactor (ZWINT), transcript variant 2, mRNA [NM_032997]	100500903	10.53	11.44	11.32	11.61	2.19	4.41	5.24	3.81	7.76	11.84	11.79	11.78	12.02	11.49	11.53	12.01	11.34	3.466	9.53571	4.4387	0.000754948	0.0129966	-0.622649	1	7.313	9.53571	14.8079	3.13274e-09	5.06274e-07	11.7538	1	-3.847	9.53571	-4.92662	0.000321525	0.0230803	0.3858	-1	0.3475	9.53571	0.574521	0.575931	1	-6.23998
A_23_P23303	NM_003686	EXO1	exonuclease 1	Homo sapiens exonuclease 1 (EXO1), transcript variant 3, mRNA [NM_003686]	84991	7.69	7.84	9.51	8.74	3.95	2.86	2.92	3.03	3.76	9.14	9.23	9.25	9.4	8.83	9.02	9.43	8.93	4.68125	7.26571	8.25066	2.25642e-06	0.000303275	5.2563	1	5.25875	7.26571	14.6548	3.53892e-09	5.30556e-07	11.6316	1	-0.5775	7.26571	-1.01784	0.32828	0.79152	-6.13478	0	0.333	7.26571	0.757696	0.462846	1	-6.11623
A_24_P404487	AL136548	ZNF506	zinc finger protein 506	Homo sapiens mRNA; cDNA DKFZp761G18121 (from clone DKFZp761G18121). [AL136548]	1736	4.7	4.97	5.51	5.34	8	7.3	8.01	7.8	6.92	5.89	5.36	5.31	5.68	5.69	6.29	6.2	6.28	-1.78725	6.19176	-5.10696	0.000236413	0.00611218	0.553805	-1	-2.6475	6.19176	-11.9614	3.72396e-08	2.46669e-06	9.24604	-1	0.86025	6.19176	2.45811	0.0296346	0.249518	-4.05698	0	-0.43225	6.19176	-1.59454	0.136072	0.865539	-5.19797
A_24_P269619	NM_001359	DECR1	2,4-dienoyl CoA reductase 1, mitochondrial	Homo sapiens 2,4-dienoyl CoA reductase 1, mitochondrial (DECR1), nuclear gene encoding mitochondrial protein, mRNA [NM_001359]	64975	10.88	11.68	11.42	11.85	8.88	9.02	9.15	9.17	10.12	11.39	11.5	11.48	11.52	11.13	11.23	11.47	11.25	1.3375	10.7728	4.99422	0.000286375	0.00695289	0.359259	1	2.40325	10.7728	14.1887	5.1663e-09	6.81488e-07	11.2515	1	-1.06575	10.7728	-3.9795	0.00173074	0.0580804	-1.29073	0	0.2925	10.7728	1.41002	0.18322	0.931795	-5.44333
A_33_P3360611	NM_005374	MPP2	membrane protein, palmitoylated 2 (MAGUK p55 subfamily member 2)	Homo sapiens membrane protein, palmitoylated 2 (MAGUK p55 subfamily member 2) (MPP2), mRNA [NM_005374]	126326	2.17	2.24	2.21	2.19	6.22	5.43	6.05	4.82	2.13	2.17	2.21	2.16	2.21	2.2	2.15	2.19	2.15	0.072	2.99388	0.197496	0.846653	1	-6.8582	0	-3.42875	2.99388	-14.8707	2.98087e-09	4.9451e-07	11.8035	-1	3.50075	2.99388	9.60254	4.38587e-07	0.000260343	6.84298	1	0.012	2.99388	0.0424943	0.966784	1	-6.41037
A_33_P3247022	NM_057749	CCNE2	cyclin E2	Homo sapiens cyclin E2 (CCNE2), mRNA [NM_057749]	100532731	7.6	8.81	8.58	9.1	4.34	4.85	4.42	3.79	6.62	8.5	8.53	8.66	8.77	8.57	8.4	8.72	8.47	1.90025	7.45512	4.20928	0.00113935	0.0169242	-1.03821	1	4.17275	7.45512	14.6147	3.65441e-09	5.32078e-07	11.5994	1	-2.2725	7.45512	-5.03386	0.000267653	0.021022	0.568776	-1	0.12775	7.45512	0.365328	0.721047	1	-6.34148
A_23_P39110	NM_006666	RUVBL2	RuvB-like 2 (E. coli)	Homo sapiens RuvB-like 2 (E. coli) (RUVBL2), mRNA [NM_006666]	151903	10.7	11.54	10.83	11.5	8.76	8.73	8.77	8.51	9.6	11.75	11.63	11.45	11.66	11.35	11.52	11.7	11.51	1.5465	10.6769	5.49261	0.000124352	0.00407038	1.20612	1	2.4495	10.6769	13.7555	7.41783e-09	8.26592e-07	10.8867	1	-0.903	10.6769	-3.20713	0.00728569	0.123283	-2.70753	0	0.1875	10.6769	0.859715	0.406325	1	-6.0339
A_23_P411335	NM_152524	SGOL2	shugoshin-like 2 (S. pombe)	Homo sapiens shugoshin-like 2 (S. pombe) (SGOL2), transcript variant 1, mRNA [NM_152524]	101928418	8.17	7.37	8.69	8.67	2.25	2.41	2.22	3.95	3.37	8.96	8.94	8.87	8.98	8.99	8.72	8.97	8.84	4.85275	6.96341	8.30635	2.10122e-06	0.00029481	5.32751	1	5.51875	6.96341	14.936	2.83141e-09	4.74984e-07	11.855	1	-0.666	6.96341	-1.13998	0.275922	0.739334	-6.0069	0	0.084	6.96341	0.18562	0.855756	1	-6.39322
A_23_P123330	NM_000989	RPL30	ribosomal protein L30	Homo sapiens ribosomal protein L30 (RPL30), mRNA [NM_000989]	25849	15.69	15.71	15.83	15.51	16.56	16.61	16.69	16.77	16.46	15.37	15.45	15.29	15.47	15.83	15.6	15.47	15.82	-0.775	15.89	-4.75862	0.000429869	0.009051	-0.0526017	-1	-0.9725	15.89	-9.44145	5.28036e-07	1.54346e-05	6.51323	-1	0.1975	15.89	1.21268	0.247939	0.706043	-5.92525	0	-0.32	15.89	-2.53661	0.0256235	0.461987	-3.70339
A_24_P323628	NR_003572	RPL23AP53	ribosomal protein L23a pseudogene 53	Homo sapiens ribosomal protein L23a pseudogene 53 (RPL23AP53), non-coding RNA [NR_003572]	1427	12.08	11.93	11.9	12.03	13.08	13.03	13.19	12.82	12.6	11.55	11.44	11.36	11.4	11.83	11.64	11.55	11.75	-0.615	12.0694	-4.04923	0.00152364	0.0202772	-1.33098	-1	-1.045	12.0694	-10.8789	1.09326e-07	5.12851e-06	8.14063	-1	0.43	12.0694	2.83117	0.0147771	0.178104	-3.39361	0	-0.2975	12.0694	-2.52877	0.0259994	0.463936	-3.71696
A_32_P215938	NM_001145638	GPSM1	G-protein signaling modulator 1	Homo sapiens G-protein signaling modulator 1 (GPSM1), transcript variant 1, mRNA [NM_001145638]	56649	7.58	7.89	7.66	7.65	9.26	9.05	9.21	8.8	9.32	9.36	9.62	9.26	8.61	9.29	8.62	8.43	9.05	-1.6215	8.74424	-4.60769	0.000559777	0.0106265	-0.320058	-1	-1.38	8.74424	-6.20034	4.03757e-05	0.000400861	1.99994	-1	-0.2415	8.74424	-0.686252	0.505234	0.89543	-6.41779	0	0.25425	8.74424	0.932721	0.368841	1	-5.96937
A_23_P16157	NM_003685	KHSRP	KH-type splicing regulatory protein	Homo sapiens KH-type splicing regulatory protein (KHSRP), mRNA [NM_003685]	84989	14.95	14.72	14.84	14.66	13.88	13.85	13.94	13.98	13.95	14.55	14.59	14.41	14.54	14.3	14.73	14.7	14.44	0.8425	14.4135	4.99606	0.000285475	0.0069462	0.362451	1	0.88	14.4135	8.25107	2.25523e-06	4.46804e-05	5.00503	1	-0.0375	14.4135	-0.222376	0.827656	1	-6.63728	0	0.0075	14.4135	0.0574174	0.955131	1	-6.40959
A_23_P1199	NM_014142	NUDT5	nudix (nucleoside diphosphate linked moiety X)-type motif 5	Homo sapiens nudix (nucleoside diphosphate linked moiety X)-type motif 5 (NUDT5), mRNA [NM_014142]	222537	11.97	12.16	11.7	12.41	10.15	9.92	10.37	9.97	10.74	12.64	12.62	12.65	12.71	12.58	12.6	12.75	12.71	1.32	11.8031	6.01397	5.39294e-05	0.00238357	2.05438	1	1.95675	11.8031	14.0959	5.57794e-09	7.05632e-07	11.1743	1	-0.63675	11.8031	-2.90106	0.0129589	0.165495	-3.26701	0	0.065	11.8031	0.382318	0.708723	1	-6.33488
A_23_P117494	NM_005956	MTHFD1	methylenetetrahydrofolate dehydrogenase (NADP+ dependent) 1, methenyltetrahydrofolate cyclohydrolase, formyltetrahydrofolate synthetase	Homo sapiens methylenetetrahydrofolate dehydrogenase (NADP+ dependent) 1, methenyltetrahydrofolate cyclohydrolase, formyltetrahydrofolate synthetase (MTHFD1), mRNA [NM_005956]	140258	12.66	13.12	11.88	13.07	9.05	9.42	9.48	8.79	10.75	13.09	13.1	13.16	13.31	12.93	13.16	13.34	12.79	1.9325	11.9469	4.827	0.000381772	0.0082987	0.0676642	1	3.49825	11.9469	13.8159	7.04884e-09	8.11853e-07	10.9382	1	-1.56575	11.9469	-3.91093	0.00196277	0.0618844	-1.41553	0	0.12	11.9469	0.386958	0.705373	1	-6.33302
A_24_P261567	NM_030792	GDPD5	glycerophosphodiester phosphodiesterase domain containing 5	Homo sapiens glycerophosphodiester phosphodiesterase domain containing 5 (GDPD5), mRNA [NM_030792]	100130935	5.54	5.66	5.43	5.88	7.68	8.29	7.53	7.61	7.71	5.85	5.29	6.15	5.8	6.29	5.27	6.1	6.39	-2.07925	6.38129	-5.35229	0.000156722	0.00469665	0.971166	-1	-2.15075	6.38129	-8.75373	1.19996e-06	2.81025e-05	5.66118	-1	0.0715	6.38129	0.184051	0.856961	1	-6.64554	0	-0.00825	6.38129	-0.0274165	0.978566	1	-6.41093
A_21_P0000357	NR_003014	SNORA47	small nucleolar RNA, H/ACA box 47	Homo sapiens small nucleolar RNA, H/ACA box 47 (SNORA47), small nucleolar RNA [NR_003014]	1201	4.38	4.56	4.57	4.83	6.59	6.28	5.99	6.46	5.79	3.99	3.17	3.09	4.32	2.73	4.07	4	3.38	-1.2065	4.59929	-2.36241	0.0353486	0.164497	-4.42133	0	-1.74525	4.59929	-5.40326	0.000144045	0.00109405	0.677975	-1	0.53875	4.59929	1.05491	0.311667	0.776451	-6.09723	0	0.24475	4.59929	0.618693	0.547361	1	-6.21305
A_23_P39814	NM_004882	CIR1	corepressor interacting with RBPJ, 1	Homo sapiens corepressor interacting with RBPJ, 1 (CIR1), mRNA [NM_004882]	116379	10.66	11.09	10.47	10.51	12.32	12.63	12.84	12.67	11.98	9.28	9.3	9.35	9.47	9.92	9.36	9.24	9.84	-1.2975	10.6432	-4.50695	0.000668759	0.0120435	-0.500065	-1	-1.9325	10.6432	-10.6136	1.44276e-07	6.24041e-06	7.85482	-1	0.635	10.6432	2.20571	0.0470424	0.315459	-4.4884	0	-0.29025	10.6432	-1.30158	0.216815	0.965301	-5.57745
A_21_P0011189	NM_194247	HNRNPA3	heterogeneous nuclear ribonucleoprotein A3	Homo sapiens heterogeneous nuclear ribonucleoprotein A3 (HNRNPA3), mRNA [NM_194247]	107546764	13.19	13.31	13.17	13.46	12.35	12.44	12.31	12.4	12.55	13.51	13.67	13.72	13.62	13.52	13.66	13.62	13.43	0.7325	13.1724	5.26126	0.00018237	0.00516917	0.817272	1	0.9075	13.1724	10.3062	2.00427e-07	7.89105e-06	7.51562	1	-0.175	13.1724	-1.25696	0.232022	0.688124	-5.87359	0	0.04	13.1724	0.370908	0.71699	1	-6.33935
A_24_P926960	NM_001409	MEGF6	multiple EGF-like-domains 6	Homo sapiens multiple EGF-like-domains 6 (MEGF6), mRNA [NM_001409]	65125	5.92	4.94	5.45	5.68	8.24	8.78	9.33	9.15	8.97	4.71	5.09	4.29	5.54	6.36	5.94	6.11	6.76	-3.4725	6.54447	-6.96355	1.29639e-05	0.000948241	3.49842	-1	-3.3785	6.54447	-10.7123	1.30047e-07	5.83455e-06	7.96185	-1	-0.094	6.54447	-0.188502	0.853545	1	-6.64466	0	-1.2455	6.54447	-3.22446	0.00705215	0.251796	-2.48135
A_24_P347624	NM_022804	SNURF	SNRPN upstream reading frame	Homo sapiens SNRPN upstream reading frame (SNURF), transcript variant 2, mRNA [NM_022804]	693121	11.01	11.28	10.64	11.18	12.94	12.97	12.89	13.42	12.69	10.36	10.56	10.31	10.45	10.39	10.52	10.59	11.03	-1.6625	11.3665	-6.55205	2.36884e-05	0.00136416	2.88857	-1	-2.0275	11.3665	-12.6342	1.98688e-08	1.57658e-06	9.8873	-1	0.365	11.3665	1.4385	0.17515	0.606612	-5.64735	0	-0.035	11.3665	-0.178077	0.86155	1	-6.39466
A_23_P150950	NM_144982	ZFC3H1	zinc finger, C3H1-type containing	Homo sapiens zinc finger, C3H1-type containing (ZFC3H1), mRNA [NM_144982]	101060301	9.93	9.3	9.54	9.72	11.26	11.57	11.2	11.5	11.13	10.33	10.37	10.29	10.18	10.53	10.5	10.3	10.51	-1.5065	10.4802	-7.17961	9.53044e-06	0.000799392	3.80908	-1	-1.759	10.4802	-13.2546	1.1415e-08	1.08792e-06	10.4505	-1	0.2525	10.4802	1.20335	0.2514	0.710692	-5.93595	0	-0.2225	10.4802	-1.36894	0.1954	0.94844	-5.49505
A_24_P20873	NM_003495	HIST1H4I	histone cluster 1, H4i	Homo sapiens histone cluster 1, H4i (HIST1H4I), mRNA [NM_003495]	84747	12.65	12.12	11.98	12.61	9.84	10.39	10.08	9.83	10.54	12.24	12.02	12.08	11.51	11.92	12.29	12.6	11.51	1.8	11.5418	4.48314	0.000697593	0.0123822	-0.542759	1	2.305	11.5418	9.07718	8.10848e-07	2.12827e-05	6.06828	1	-0.505	11.5418	-1.25777	0.231737	0.687968	-5.87262	0	-0.1425	11.5418	-0.458194	0.654771	1	-6.30181
A_23_P845	NM_032174	TOMM40L	translocase of outer mitochondrial membrane 40 homolog (yeast)-like	Homo sapiens translocase of outer mitochondrial membrane 40 homolog (yeast)-like (TOMM40L), nuclear gene encoding mitochondrial protein, mRNA [NM_032174]	100302174	10.67	10.51	10.61	10.62	9.54	9.27	8.98	9.23	9.83	10.28	10.41	10.41	10.67	10.39	10.4	10.42	10.26	0.7685	10.1479	4.1187	0.0013426	0.0186928	-1.20364	1	1.34475	10.1479	11.3954	6.47029e-08	3.5664e-06	8.6799	1	-0.57625	10.1479	-3.08836	0.00911014	0.137063	-2.92539	0	0.0475	10.1479	0.328651	0.747925	1	-6.35474
A_23_P11862	NM_018186	C1orf112	chromosome 1 open reading frame 112	Homo sapiens chromosome 1 open reading frame 112 (C1orf112), mRNA [NM_018186]	400569	10.22	8.97	9.4	9.7	4.66	5.19	5.97	5.77	7.42	11.04	11.07	11.15	11.23	10.65	10.84	11.22	10.75	2.15475	9.13235	4.66168	0.000509149	0.010055	-0.224071	1	4.17725	9.13235	14.2891	4.75735e-09	6.38457e-07	11.3344	1	-2.0225	9.13235	-4.37557	0.000844957	0.0389855	-0.577693	-1	0.3775	9.13235	1.05436	0.311911	0.999755	-5.85188
A_23_P140450	NM_003645	SLC27A2	solute carrier family 27 (fatty acid transporter), member 2	Homo sapiens solute carrier family 27 (fatty acid transporter), member 2 (SLC27A2), transcript variant 1, mRNA [NM_003645]	84950	8.39	9.36	8.67	9.68	4.78	5.74	5.03	5.28	5.36	10.58	10.72	10.88	10.68	9.81	8.95	10.32	9.67	3.66675	8.46429	7.63725	5.06386e-06	0.000537135	4.44596	1	3.8205	8.46429	12.5819	2.08411e-08	1.61744e-06	9.83863	1	-0.15375	8.46429	-0.320236	0.754142	1	-6.60921	0	1.3335	8.46429	3.58569	0.00358441	0.16804	-1.8302
A_33_P3339212	NM_004237	TRIP13	thyroid hormone receptor interactor 13	Homo sapiens thyroid hormone receptor interactor 13 (TRIP13), transcript variant 1, mRNA [NM_004237]	92126	9.37	9.99	9.45	10.01	3.15	1.98	2.06	4.63	6.52	10.94	10.94	10.97	11.19	10.36	10.65	11.15	10.39	3.178	8.45518	4.29679	0.000973122	0.0152319	-0.879095	1	6.748	8.45518	14.4256	4.25653e-09	6.05467e-07	11.4463	1	-3.57	8.45518	-4.82679	0.000381913	0.0254188	0.214073	-1	0.505	8.45518	0.881466	0.394897	1	-6.01516
A_33_P3242909	NM_145276	ZNF563	zinc finger protein 563	Homo sapiens zinc finger protein 563 (ZNF563), mRNA [NM_145276]	101927193	3.64	2.75	4.67	3.54	7.81	7.71	7.87	8.01	6.52	4.02	3.4	3.97	3.88	4.22	3.79	4.14	4.32	-2.87325	4.95659	-5.90646	6.38692e-05	0.00267922	1.88268	-1	-4.2	4.95659	-13.6513	8.10458e-09	8.80859e-07	10.7972	-1	1.32675	4.95659	2.72736	0.0179522	0.196153	-3.58054	0	-0.1925	4.95659	-0.510868	0.618452	1	-6.27546
A_23_P257503	NM_003922	HERC1	hect (homologous to the E6-AP (UBE3A) carboxyl terminus) domain and RCC1 (CHC1)-like domain (RLD) 1	Homo sapiens hect (homologous to the E6-AP (UBE3A) carboxyl terminus) domain and RCC1 (CHC1)-like domain (RLD) 1 (HERC1), mRNA [NM_003922]	90060	10.57	10.68	10.92	11.09	12.98	12.95	12.39	12.98	11.07	10.63	10.35	10.45	10.32	10.73	10.9	10.36	10.72	-0.255	11.1818	-1.00823	0.332689	0.693691	-6.35676	0	-2.01	11.1818	-12.5657	2.11528e-08	1.6364e-06	9.82351	-1	1.755	11.1818	6.939	1.34302e-05	0.00302591	3.53977	1	-0.3775	11.1818	-1.92691	0.0773111	0.715819	-4.7096
A_23_P203391	NM_001083926	ASRGL1	asparaginase like 1	Homo sapiens asparaginase like 1 (ASRGL1), transcript variant 1, mRNA [NM_001083926]	54928	9.81	10.24	9.32	10.39	7.11	7.47	7.22	7.18	8.41	9.34	9.76	8.97	9.3	9.52	8.74	10.04	9.63	1.5335	8.96653	3.87239	0.00210699	0.0250913	-1.6567	1	2.6945	8.96653	10.7583	1.23933e-07	5.62565e-06	8.01147	1	-1.161	8.96653	-2.93175	0.0122321	0.161147	-3.21123	0	0.215	8.96653	0.700903	0.496357	1	-6.15797
A_33_P3244931	NM_001079863	DBI	diazepam binding inhibitor (GABA receptor modulator, acyl-CoA binding protein)	Homo sapiens diazepam binding inhibitor (GABA receptor modulator, acyl-CoA binding protein) (DBI), transcript variant 2, mRNA [NM_001079863]	54662	14.6	15.02	14.55	14.72	13.44	13.54	13.35	13.3	13.85	15.07	15.15	15.23	14.92	14.97	15.08	15.08	14.89	0.8725	14.5153	4.85105	0.000366223	0.00808021	0.109819	1	1.315	14.5153	11.5602	5.49585e-08	3.2251e-06	8.84739	1	-0.4425	14.5153	-2.46027	0.0295166	0.249149	-4.05322	0	0.0675	14.5153	0.484505	0.636507	1	-6.28899
A_33_P3228385	NM_016311	ATPIF1	ATPase inhibitory factor 1	Homo sapiens ATPase inhibitory factor 1 (ATPIF1), nuclear gene encoding mitochondrial protein, transcript variant 1, mRNA [NM_016311]	348174	14.57	14.63	14.77	14.68	13.87	13.88	13.81	13.64	14.04	14.58	14.73	14.8	14.8	15.1	14.87	14.68	14.93	0.6225	14.4929	4.12746	0.00132141	0.0185504	-1.18761	1	0.8625	14.4929	9.04217	8.45557e-07	2.19695e-05	6.02477	1	-0.24	14.4929	-1.59131	0.136799	0.543655	-5.44037	0	-0.2575	14.4929	-2.20417	0.0471739	0.600207	-4.26606
A_23_P83045	NM_007126	VCP	valosin containing protein	Homo sapiens valosin containing protein (VCP), mRNA [NM_007126]	163227	15.24	15.15	15.07	15.44	14.22	13.92	13.89	13.98	14.15	15.75	15.5	15.88	15.87	15.67	15.77	15.87	15.44	1.075	15.1065	5.27128	0.000179344	0.00510603	0.834263	1	1.2225	15.1065	9.47821	5.06028e-07	1.50081e-05	6.55736	1	-0.1475	15.1065	-0.723269	0.482989	0.882738	-6.39113	0	0.03	15.1065	0.189912	0.852464	1	-6.39237
A_33_P3423631	NM_007331	WHSC1	Wolf-Hirschhorn syndrome candidate 1	Homo sapiens Wolf-Hirschhorn syndrome candidate 1 (WHSC1), transcript variant 8, mRNA [NM_007331]	170679	7.42	7.94	7.5	8.15	5.16	5.38	5.26	4.57	5.92	8.18	8.13	8.22	8.22	7.45	7.77	8.53	7.55	1.835	7.13871	4.92282	0.000323632	0.00749445	0.235195	1	2.662	7.13871	11.2916	7.17766e-08	3.7901e-06	8.57336	1	-0.827	7.13871	-2.21862	0.0459548	0.312321	-4.46678	0	0.579	7.13871	2.00531	0.0673506	0.678432	-4.58708
A_33_P3387856	NM_001100625	CENPN	centromere protein N	Homo sapiens centromere protein N (CENPN), transcript variant 1, mRNA [NM_001100625]	55133	6.31	6.28	7.15	6.56	3.57	4.25	4.01	3.67	4.49	5.68	5.59	5.45	5.39	5.29	5.22	5.56	4.89	2.0825	5.25594	6.1429	4.41202e-05	0.00207285	2.25809	1	2.6975	5.25594	12.5811	2.08553e-08	1.61744e-06	9.83794	1	-0.615	5.25594	-1.81411	0.0940152	0.452866	-5.11498	0	0.269	5.25594	1.02439	0.325298	1	-5.88195
A_23_P152768	NM_001070	TUBG1	tubulin, gamma 1	Homo sapiens tubulin, gamma 1 (TUBG1), mRNA [NM_001070]	54491	8.21	9.04	8.76	9.28	6.35	6.4	6.32	6.4	6.88	9.47	9.3	9.34	9.53	8.72	9.29	9.63	8.94	1.9435	8.34441	5.68758	9.05791e-05	0.00335643	1.52793	1	2.45175	8.34441	11.3446	6.8065e-08	3.676e-06	8.62789	1	-0.50825	8.34441	-1.48738	0.161996	0.585809	-5.5827	0	0.40225	8.34441	1.51972	0.153761	0.890434	-5.29993
A_32_P3556	NM_018206	VPS35	vacuolar protein sorting 35 homolog (S. cerevisiae)	Homo sapiens vacuolar protein sorting 35 homolog (S. cerevisiae) (VPS35), mRNA [NM_018206]	400660	7.77	8.22	8.05	8.56	5.97	5.66	6.17	6.14	6.07	9.07	8.84	8.91	9.15	9.11	8.96	9.2	8.93	2.08325	7.92747	7.943	3.36613e-06	0.000398093	4.85592	1	2.16625	7.92747	13.0594	1.35565e-08	1.21759e-06	10.276	1	-0.083	7.92747	-0.316462	0.756937	1	-6.61048	0	-0.04	7.92747	-0.196892	0.847115	1	-6.39096
A_33_P3402526	NM_018590	CSGALNACT2	chondroitin sulfate N-acetylgalactosaminyltransferase 2	Homo sapiens chondroitin sulfate N-acetylgalactosaminyltransferase 2 (CSGALNACT2), mRNA [NM_018590]	406893	9.51	9.43	9.33	9.43	10.14	10.31	10.38	10.19	9.96	9.06	8.88	9.13	8.87	8.53	8.34	8.71	8.17	-0.533	9.31576	-2.84537	0.0143883	0.0901643	-3.55918	0	-0.829	9.31576	-6.99739	1.23492e-05	0.000161532	3.23393	-1	0.296	9.31576	1.58017	0.139328	0.54792	-5.45594	0	0.55275	9.31576	3.80947	0.00236624	0.132393	-1.42875
A_33_P3261625	NM_021177	LSM2	LSM2 homolog, U6 small nuclear RNA associated (S. cerevisiae)	Homo sapiens LSM2 homolog, U6 small nuclear RNA associated (S. cerevisiae) (LSM2), mRNA [NM_021177]	643355	13.88	14.07	13.95	14.1	13.24	13.15	13.27	13.26	13.29	14.84	14.85	14.89	14.51	14.54	14.81	14.91	14.58	0.71	14.1259	4.066	0.00147774	0.0199122	-1.3002	1	0.77	14.1259	6.9722	1.28036e-05	0.000165918	3.19627	1	-0.06	14.1259	-0.343606	0.736922	1	-6.60104	0	0.0975	14.1259	0.720839	0.48443	1	-6.14365
A_24_P93371	NM_017828	COMMD4	COMM domain containing 4	Homo sapiens COMM domain containing 4 (COMMD4), mRNA [NM_017828]	389857	10.25	10.93	10.71	11.37	8.34	8.2	7.98	7.84	9.24	10.93	10.85	11.07	10.89	10.8	10.89	10.89	10.74	1.578	10.1127	5.17246	0.000211664	0.00572607	0.666045	1	2.72525	10.1127	14.1243	5.44831e-09	7.00485e-07	11.1979	1	-1.14725	10.1127	-3.76053	0.00259037	0.0719178	-1.69033	0	0.09	10.1127	0.380853	0.709783	1	-6.33546
A_33_P3401782	NM_198476	C19orf54	chromosome 19 open reading frame 54	Homo sapiens chromosome 19 open reading frame 54 (C19orf54), mRNA [NM_198476]	111644132	6.33	6.18	5.23	6.44	2.21	2.21	3.04	2.18	4.35	6.35	6.18	6.19	6.41	5.47	6.36	6.18	6.07	1.6945	5.13988	3.8046	0.00238763	0.0273974	-1.78209	1	3.634	5.13988	12.901	1.56113e-08	1.36122e-06	10.1327	1	-1.9395	5.13988	-4.35469	0.000877121	0.0396854	-0.614902	-1	0.3715	5.13988	1.07684	0.302138	0.999127	-5.82885
A_33_P3379454	NM_013282	UHRF1	ubiquitin-like with PHD and ring finger domains 1	Homo sapiens ubiquitin-like with PHD and ring finger domains 1 (UHRF1), transcript variant 2, mRNA [NM_013282]	219743	9.38	8.28	8.27	8.99	3.61	2.24	4.14	3.89	3.66	8.96	8.86	8.9	8.95	8.09	8.78	9.15	8.17	5.072	7.19471	8.12183	2.66434e-06	0.000341085	5.09011	1	5.25975	7.19471	13.3171	1.0809e-08	1.05525e-06	10.5058	1	-0.18775	7.19471	-0.300645	0.768686	1	-6.61563	0	0.482	7.19471	0.996428	0.338165	1	-5.90935
A_23_P30813	NM_003541	HIST1H4K	histone cluster 1, H4k	Homo sapiens histone cluster 1, H4k (HIST1H4K), mRNA [NM_003541]	84848	13.45	13.14	12.79	13.26	11.32	11.67	11.43	11.41	12.07	13.01	12.93	13.01	12.36	12.8	13.31	13.34	12.33	1.09	12.5665	2.99285	0.010904	0.0742334	-3.28863	0	1.7025	12.5665	7.39121	7.09142e-06	0.000106206	3.81196	1	-0.6125	12.5665	-1.68176	0.117708	0.505518	-5.31143	0	-0.2275	12.5665	-0.806425	0.435252	1	-6.07807
A_23_P413634	NM_024620	ZNF329	zinc finger protein 329	Homo sapiens zinc finger protein 329 (ZNF329), mRNA [NM_024620]	102723383	4.65	5.08	4.89	3.97	8.1	7.7	8.45	8.88	7.96	6.14	6	5.86	5.91	6.53	6.5	6.06	6.58	-3.311	6.42559	-7.9627	3.27995e-06	0.000394366	4.88192	-1	-3.63875	6.42559	-13.8364	6.92796e-09	8.04647e-07	10.9557	-1	0.32775	6.42559	0.788213	0.445438	0.862149	-6.34127	0	-0.538	6.42559	-1.67035	0.11998	0.833499	-5.09147
A_32_P57702	NR_033245	LOC641746	glycine cleavage system protein H (aminomethyl carrier) pseudogene	Homo sapiens glycine cleavage system protein H (aminomethyl carrier) pseudogene (LOC641746), non-coding RNA [NR_033245]	2847	9	9.8	8.94	9.51	7.15	7.17	7.01	7.02	7.79	9.38	9.32	9.26	9.46	9.25	9.47	9.65	9.28	1.5255	8.73265	5.65098	9.60928e-05	0.00349775	1.46792	1	2.2265	8.73265	13.0408	1.37815e-08	1.23302e-06	10.2593	1	-0.701	8.73265	-2.59674	0.0229122	0.221355	-3.81339	0	-0.0045	8.73265	-0.0215203	0.983174	1	-6.41108
A_23_P84872	NM_024077	SECISBP2	SECIS binding protein 2	Homo sapiens SECIS binding protein 2 (SECISBP2), mRNA [NM_024077]	728036	7.33	7.72	7.24	7.35	9.05	8.82	9.38	9.1	8.4	7.29	7.23	7.21	7.56	7.43	7.33	7.23	7.31	-0.99575	7.82324	-4.63754	0.000531171	0.0103076	-0.26695	-1	-1.6795	7.82324	-12.3677	2.53939e-08	1.89883e-06	9.63719	-1	0.68375	7.82324	3.18445	0.0076032	0.125784	-2.74918	0	-0.0625	7.82324	-0.375787	0.713451	1	-6.33745
A_23_P49768	NM_016504	MRPL27	mitochondrial ribosomal protein L27	Homo sapiens mitochondrial ribosomal protein L27 (MRPL27), nuclear gene encoding mitochondrial protein, mRNA [NM_016504]	374403	11.98	11.33	11.49	11.99	9.81	9.89	9.93	9.84	10.12	12.29	12.42	12.38	12.48	12.57	12.27	12.49	12.52	1.5775	11.518	7.06091	1.12772e-05	0.000891457	3.63922	1	1.8285	11.518	12.9407	1.50666e-08	1.32874e-06	10.1688	1	-0.251	11.518	-1.12348	0.282598	0.745808	-6.02487	0	-0.0275	11.518	-0.158909	0.87631	1	-6.39805
A_33_P3278911	NM_032205	PHF20L1	PHD finger protein 20-like 1	Homo sapiens PHD finger protein 20-like 1 (PHF20L1), transcript variant 2, mRNA [NM_032205]	100302191	9.16	8.92	9.76	9.49	11.39	11.54	11.29	11.32	10.28	7.8	7.69	7.6	7.62	8.23	7.8	7.6	8.31	-0.9485	9.16441	-3.15588	0.00802304	0.0602871	-2.98733	0	-2.0535	9.16441	-10.8031	1.18275e-07	5.42465e-06	8.05961	-1	1.105	9.16441	3.67659	0.0030266	0.0784909	-1.8442	0	-0.34125	9.16441	-1.46582	0.16769	0.913997	-5.37132
A_21_P0000101	NM_001190470	MTRNR2L2	MT-RNR2-like 2	Homo sapiens MT-RNR2-like 2 (MTRNR2L2), mRNA [NM_001190470]	57639	18.41	17.86	18.08	18.48	15.93	16.35	16.43	16.33	16.8	17.56	17.55	16.99	17.54	16.89	17.39	17.68	16.9	1.4075	17.2453	4.13643	0.00130007	0.0183988	-1.17121	1	1.9475	17.2453	9.0495	8.3816e-07	2.18307e-05	6.03389	1	-0.54	17.2453	-1.58698	0.137777	0.545597	-5.44643	0	0.27	17.2453	1.02439	0.325298	1	-5.88195
A_32_P92399	NM_032382	COG8	component of oligomeric golgi complex 8	Homo sapiens component of oligomeric golgi complex 8 (COG8), mRNA [NM_032382]	100329135	11.01	10.92	11.13	11.28	9.66	9.26	9.73	9.72	9.46	11.02	10.95	10.89	11.14	10.96	10.97	11.3	11.05	1.621	10.6152	8.40049	1.86419e-06	0.000276306	5.44701	1	1.4915	10.6152	12.2212	2.9115e-08	2.08513e-06	9.49761	1	0.1295	10.6152	0.671106	0.514509	0.899849	-6.42832	0	0.035	10.6152	0.234161	0.818697	1	-6.38254
A_24_P251688	NM_018358	ABCF3	ATP-binding cassette, sub-family F (GCN20), member 3	Homo sapiens ATP-binding cassette, sub-family F (GCN20), member 3 (ABCF3), mRNA [NM_018358]	401312	10.97	11.14	11.19	10.86	11.99	12	11.91	11.95	11.75	10.75	10.67	10.7	10.67	10.96	10.8	10.81	10.86	-0.71	11.1753	-5.42088	0.000139915	0.00436679	1.08636	-1	-0.9225	11.1753	-11.1365	8.39462e-08	4.22703e-06	8.41241	-1	0.2125	11.1753	1.62245	0.129942	0.530195	-5.3965	0	-0.1825	11.1753	-1.79887	0.0965071	0.768679	-4.90407
A_23_P361381	NM_007068	DMC1	DMC1 dosage suppressor of mck1 homolog, meiosis-specific homologous recombination (yeast)	Homo sapiens DMC1 dosage suppressor of mck1 homolog, meiosis-specific homologous recombination (yeast) (DMC1), mRNA [NM_007068]	162515	6.27	6.51	5.08	6.94	2.05	2.05	2.05	2.03	2.48	6.72	6.73	6.89	6.74	5.94	6.96	7.18	6.39	3.71825	5.23682	6.94405	1.33328e-05	0.000954995	3.47007	1	4.154	5.23682	12.2662	2.79127e-08	2.01775e-06	9.54067	1	-0.43575	5.23682	-0.813789	0.431177	0.855376	-6.32057	0	0.32275	5.23682	0.778153	0.45113	1	-6.10047
A_23_P106204	NM_145870	GSTZ1	glutathione transferase zeta 1	Homo sapiens glutathione transferase zeta 1 (GSTZ1), transcript variant 1, mRNA [NM_145870]	101927480	8.56	9.53	9.05	8.97	6.13	6.83	6.42	6.33	7.34	9.29	9.23	9.25	9.23	9.29	9.29	9.14	9.18	1.69075	8.41512	5.88983	6.55713e-05	0.00271676	1.85598	1	2.6015	8.41512	14.3291	4.60465e-09	6.28591e-07	11.3672	1	-0.91075	8.41512	-3.17265	0.00777381	0.127027	-2.77084	0	-0.03975	8.41512	-0.178766	0.86102	1	-6.39453
A_24_P405205	NM_001001396	ATP2B4	ATPase, Ca++ transporting, plasma membrane 4	Homo sapiens ATPase, Ca++ transporting, plasma membrane 4 (ATP2B4), transcript variant 1, mRNA [NM_001001396]	25886	11.38	10.57	10.84	10.99	8.77	8.89	8.9	9.17	10.14	12.13	11.96	12.07	11.97	11.55	11.26	11.53	11.58	0.805	10.8059	3.3598	0.00546912	0.0469453	-2.60858	1	2.01225	10.8059	13.2791	1.11733e-08	1.07441e-06	10.4722	1	-1.20725	10.8059	-5.03865	0.000265478	0.0209044	0.576914	-1	0.6275	10.8059	3.38108	0.00525512	0.209844	-2.19892
A_23_P162719	NM_030932	DIAPH3	diaphanous homolog 3 (Drosophila)	Homo sapiens diaphanous homolog 3 (Drosophila) (DIAPH3), transcript variant 2, mRNA [NM_030932]	100132116	6.64	6.5	7.56	7.49	2.22	2.33	3.2	3.42	3.69	7.65	7.73	7.45	7.59	6.92	7.51	7.68	6.93	3.36125	6.03041	6.56556	2.3216e-05	0.00134701	2.90897	1	4.25525	6.03041	13.1421	1.26e-08	1.15408e-06	10.3503	1	-0.894	6.03041	-1.74626	0.105569	0.479102	-5.2168	0	0.3895	6.03041	0.982207	0.344849	1	-5.92304
A_32_P36942	NM_001039693	TYW5	tRNA-yW synthesizing protein 5	Homo sapiens tRNA-yW synthesizing protein 5 (TYW5), transcript variant 1, mRNA [NM_001039693]	51606	7.1	7.58	7.06	7.02	9.12	9.76	9.69	10.06	9.06	6.56	6.4	6.28	6.25	6.94	6.39	6.23	6.91	-1.8705	7.55335	-5.3945	0.000146144	0.00447968	1.04213	-1	-2.468	7.55335	-11.254	7.4539e-08	3.88648e-06	8.53457	-1	0.5975	7.55335	1.72318	0.109778	0.4884	-5.25091	0	-0.29675	7.55335	-1.10486	0.290279	0.992832	-5.79958
A_33_P3394040	NM_022374	ATL2	atlastin GTPase 2	Homo sapiens atlastin GTPase 2 (ATL2), transcript variant 1, mRNA [NM_022374]	677771	8.86	8.83	8.84	8.49	9.98	10.4	10.11	10.36	9.53	8.52	8.65	8.71	8.66	8.51	8.3	8.74	8.36	-0.77225	9.05194	-3.81372	0.00234773	0.0270603	-1.7652	-1	-1.457	9.05194	-11.3768	6.59106e-08	3.58812e-06	8.66092	-1	0.68475	9.05194	3.38161	0.00524992	0.104212	-2.38665	0	0.228	9.05194	1.45362	0.170988	0.916934	-5.38723
A_24_P181120	NM_002624	PFDN5	prefoldin subunit 5	Homo sapiens prefoldin subunit 5 (PFDN5), transcript variant 1, mRNA [NM_002624]	81533	14.71	14.33	14.34	14.36	15.58	15.51	15.69	15.52	15.19	13.99	13.95	13.99	13.9	14.52	14.21	14.02	14.42	-0.755	14.6018	-4.1211	0.00133676	0.0186367	-1.19924	-1	-1.14	14.6018	-9.83878	3.3553e-07	1.11844e-05	6.98293	-1	0.385	14.6018	2.10149	0.0567539	0.34822	-4.66091	0	-0.4075	14.6018	-2.87156	0.0136974	0.354785	-3.11435
A_23_P92552	NM_004564	PET112	PET112 homolog (yeast)	Homo sapiens PET112 homolog (yeast) (PET112), nuclear gene encoding mitochondrial protein, mRNA [NM_004564]	113444	8.3	8.82	8.67	8.83	6.47	7.03	6.93	6.62	6.59	9.14	9.02	8.91	9.29	8.71	8.86	9.2	8.9	2.06	8.25265	8.40388	1.85622e-06	0.000276306	5.45128	1	1.89125	8.25265	12.1992	2.97239e-08	2.10151e-06	9.47647	1	0.16875	8.25265	0.688424	0.503912	0.895226	-6.41626	0	0.305	8.25265	1.60634	0.133452	0.860482	-5.18161
A_32_P435367	NM_002810	PSMD4	proteasome (prosome, macropain) 26S subunit, non-ATPase, 4	Homo sapiens proteasome (prosome, macropain) 26S subunit, non-ATPase, 4 (PSMD4), mRNA [NM_002810]	83449	12.92	12.89	12.82	12.98	12.07	11.68	11.88	11.95	11.93	12.79	12.82	12.84	12.94	12.98	12.72	12.87	12.89	0.9725	12.5865	6.57211	2.29905e-05	0.00134165	2.91885	1	1.0075	12.5865	10.7654	1.23016e-07	5.59224e-06	8.01912	1	-0.035	12.5865	-0.236528	0.8169	1	-6.63384	0	-0.0025	12.5865	-0.0218112	0.982947	1	-6.41107
A_23_P212284	NM_015426	POC1A	POC1 centriolar protein homolog A (Chlamydomonas)	Homo sapiens POC1 centriolar protein homolog A (Chlamydomonas) (POC1A), transcript variant 1, mRNA [NM_015426]	286186	9.25	9.82	9.58	9.83	5.33	6.88	5.93	6.03	6.83	10.14	10.06	10.11	10.29	9.87	9.74	10.3	9.87	2.79	8.81471	6.85791	1.51016e-05	0.00102901	3.34414	1	3.577	8.81471	13.902	6.55653e-09	7.90548e-07	11.0113	1	-0.787	8.81471	-1.93447	0.0762945	0.407155	-4.92904	0	0.3485	8.81471	1.1059	0.289849	0.99265	-5.79849
A_24_P323598	NM_001017420	ESCO2	establishment of cohesion 1 homolog 2 (S. cerevisiae)	Homo sapiens establishment of cohesion 1 homolog 2 (S. cerevisiae) (ESCO2), mRNA [NM_001017420]	50836	5.79	5.61	6.24	7.24	2.43	2.38	2.54	2.25	2.2	8.04	7.91	8.11	8.14	7.78	7.73	8.23	7.94	4.0235	5.91453	9.46028	5.16637e-07	0.000117258	6.72001	1	3.82175	5.91453	14.208	5.08493e-09	6.76537e-07	11.2674	1	0.20175	5.91453	0.474366	0.643516	0.96556	-6.54494	0	0.294	5.91453	0.892425	0.389223	1	-6.00556
A_24_P940135	NM_004388	CTBS	chitobiase, di-N-acetyl-	Homo sapiens chitobiase, di-N-acetyl- (CTBS), mRNA [NM_004388]	93550	8	8.44	8.45	8.51	10.32	10.01	10.34	10.73	10.09	8.66	8.66	8.66	8.62	8.31	8.48	8.35	8.28	-1.73975	8.99459	-7.54968	5.70381e-06	0.000579143	4.32628	-1	-1.99975	8.99459	-13.7211	7.63755e-09	8.44976e-07	10.8572	-1	0.26	8.99459	1.12828	0.280645	0.743852	-6.01967	0	0.25575	8.99459	1.43279	0.176743	0.92472	-5.41418
A_32_P9963	NM_004506	HSF2	heat shock transcription factor 2	Homo sapiens heat shock transcription factor 2 (HSF2), transcript variant 1, mRNA [NM_004506]	112724	10.42	11.21	10.55	10.73	12.55	12.82	12.78	12.98	12.25	9.86	10	10	10.08	9.93	10.1	9.98	10.24	-1.5225	10.9692	-6.16136	4.28784e-05	0.00203934	2.28706	-1	-2.055	10.9692	-13.1493	1.25213e-08	1.15408e-06	10.3567	-1	0.5325	10.9692	2.15496	0.051558	0.331412	-4.57287	0	-0.0295	10.9692	-0.154122	0.880003	1	-6.39884
A_33_P3338909	NM_005717	ARPC5	actin related protein 2/3 complex, subunit 5, 16kDa	Homo sapiens actin related protein 2/3 complex, subunit 5, 16kDa (ARPC5), mRNA [NM_005717]	133383	13.31	13.29	12.82	13.46	10.9	9.87	10.67	10.19	11.63	14.4	14.45	14.43	14.34	14.06	14.23	14.3	14.03	1.59	12.9634	4.9593	0.000304002	0.00721817	0.298663	1	2.81325	12.9634	13.874	6.71238e-09	8.00944e-07	10.9876	1	-1.22325	12.9634	-3.81538	0.00234054	0.0684055	-1.58995	0	0.26	12.9634	1.04694	0.315186	0.999755	-5.85939
A_33_P3270657	NM_198947	FAM111B	family with sequence similarity 111, member B	Homo sapiens family with sequence similarity 111, member B (FAM111B), transcript variant 1, mRNA [NM_198947]	95	8.78	7.94	8.88	9.18	4.3	2.86	4.07	2.55	4.99	9.49	9.45	9.51	9.69	9.31	9.29	9.85	9.26	3.705	7.61165	6.31366	3.39397e-05	0.00174501	2.52416	1	5.2495	7.61165	14.1443	5.3591e-09	6.9504e-07	11.2146	1	-1.5445	7.61165	-2.63197	0.0214561	0.214819	-3.75088	0	0.23175	7.61165	0.509843	0.619149	1	-6.276
A_24_P75072	NM_014311	SMUG1	single-strand-selective monofunctional uracil-DNA glycosylase 1	Homo sapiens single-strand-selective monofunctional uracil-DNA glycosylase 1 (SMUG1), transcript variant 1, mRNA [NM_014311]	253724	10.05	9.55	8.97	9.92	5.86	6.46	6.84	6.35	7.86	10.14	10.15	10.13	10.04	10.09	9.99	10.03	10.07	1.7655	8.97018	4.92603	0.000321853	0.00748019	0.240784	1	3.24675	8.97018	14.3235	4.62574e-09	6.28591e-07	11.3627	1	-1.48125	8.97018	-4.13292	0.00130836	0.0496744	-1.01282	-1	0.0735	8.97018	0.264753	0.795567	1	-6.37455
A_33_P3380346	NM_133330	WHSC1	Wolf-Hirschhorn syndrome candidate 1	Homo sapiens Wolf-Hirschhorn syndrome candidate 1 (WHSC1), transcript variant 1, mRNA [NM_133330]	100616349	8.65	9.15	9.62	9.5	6.81	6.22	6.57	6.74	7.11	9.85	9.57	9.49	9.64	8.17	9.44	9.83	8.6	2.11875	8.52629	4.2328	0.00109197	0.016466	-0.995371	1	2.647	8.52629	8.36127	1.95928e-06	4.02911e-05	5.15139	1	-0.52825	8.52629	-1.05533	0.311483	0.776232	-6.0968	0	0.83275	8.52629	2.14777	0.0522298	0.621094	-4.35848
A_23_P63178	NM_005644	TAF12	TAF12 RNA polymerase II, TATA box binding protein (TBP)-associated factor, 20kDa	Homo sapiens TAF12 RNA polymerase II, TATA box binding protein (TBP)-associated factor, 20kDa (TAF12), transcript variant 2, mRNA [NM_005644]	131474	11.4	11.28	11.56	11.65	10.33	10.15	10.46	10.31	10.13	11.72	11.59	11.55	11.82	11.69	11.69	11.75	11.73	1.3425	11.2241	8.40216	1.86025e-06	0.000276306	5.44912	1	1.16	11.2241	11.479	5.95447e-08	3.4163e-06	8.76517	1	0.1825	11.2241	1.14219	0.275035	0.738757	-6.00447	0	-0.02	11.2241	-0.161596	0.874237	1	-6.3976
A_33_P3255794	NM_006231	POLE	polymerase (DNA directed), epsilon	Homo sapiens polymerase (DNA directed), epsilon (POLE), mRNA [NM_006231]	145820	7.83	8.07	8.06	8.53	5.08	5.56	4.63	4.28	4.96	5.83	5.69	5.8	5.66	5.41	5	5.56	4.81	3.159	5.92788	7.75597	4.31566e-06	0.000472381	4.6066	1	3.236	5.92788	12.5622	2.12208e-08	1.63756e-06	9.82024	1	-0.077	5.92788	-0.18905	0.853125	1	-6.64455	0	0.54525	5.92788	1.72825	0.108841	0.805055	-5.00807
A_33_P3231878	NM_002645	PIK3C2A	phosphoinositide-3-kinase, class 2, alpha polypeptide	Homo sapiens phosphoinositide-3-kinase, class 2, alpha polypeptide (PIK3C2A), mRNA [NM_002645]	81559	9.13	9.22	9.67	9.08	11.12	11.02	10.86	11.36	10.06	9.04	8.89	8.95	8.97	9.43	9.25	9.09	9.39	-0.7845	9.67835	-3.47449	0.00441166	0.0408442	-2.39518	-1	-1.8145	9.67835	-12.7065	1.86037e-08	1.50719e-06	9.95428	-1	1.03	9.67835	4.56179	0.000606938	0.0327213	-0.247967	1	-0.376	9.67835	-2.14986	0.0520334	0.6206	-4.35507
A_33_P3368610	NM_201438	PPHLN1	periphilin 1	Homo sapiens periphilin 1 (PPHLN1), transcript variant 5, mRNA [NM_201438]	245	10.12	10.51	10.44	10.34	11.31	11.36	11.45	11.41	10.03	9.95	10.05	9.94	10.09	10.44	9.83	9.93	10.23	0.3225	10.4371	1.56584	0.142639	0.415846	-5.68396	0	-1.03	10.4371	-7.90722	3.52886e-06	6.22786e-05	4.53896	-1	1.3525	10.4371	6.56681	2.3173e-05	0.00449862	3.00172	1	-0.13125	10.4371	-0.822698	0.426279	1	-6.06485
A_23_P487	NM_012474	UCK2	uridine-cytidine kinase 2	Homo sapiens uridine-cytidine kinase 2 (UCK2), mRNA [NM_012474]	205860	9.81	9.94	8.73	9.8	6.31	6.2	5.83	5.37	6.87	10.3	10.24	10.28	10.38	10.09	9.95	10.62	10.3	2.7035	8.88324	6.62208	2.13451e-05	0.00127946	2.99405	1	3.64575	8.88324	14.1197	5.46917e-09	7.00485e-07	11.1941	1	-0.94225	8.88324	-2.30799	0.0390544	0.287788	-4.31571	0	0.281	8.88324	0.888584	0.391205	1	-6.00893
A_33_P3302632	NM_003523	HIST1H2BE	histone cluster 1, H2be	Homo sapiens histone cluster 1, H2be (HIST1H2BE), mRNA [NM_003523]	84814	9.88	9.62	10	10.43	5.98	6.97	7	5.95	6.78	10.58	10.53	10.52	10.52	10.49	10.22	10.6	10.17	3.2035	9.191	7.97691	3.21922e-06	0.000392758	4.90065	1	3.5055	9.191	13.8016	7.13415e-09	8.15592e-07	10.9261	1	-0.302	9.191	-0.751999	0.466142	0.872642	-6.36955	0	0.1825	9.191	0.586675	0.567991	1	-6.23276
A_23_P412321	NM_000579	CCR5	chemokine (C-C motif) receptor 5	Homo sapiens chemokine (C-C motif) receptor 5 (CCR5), transcript variant A, mRNA [NM_000579]	23423	13.12	12.51	13.96	13.19	9.22	8.39	9.44	8.2	11.3	15.43	15.61	16.03	15.52	14.45	13.27	14.7	13.99	1.895	12.843	3.22906	0.00699142	0.0550901	-2.85158	0	4.38225	12.843	11.8068	4.32075e-08	2.72254e-06	9.09391	1	-2.48725	12.843	-4.23824	0.00108131	0.0445023	-0.823245	-1	1.7875	12.843	3.93221	0.00188753	0.115929	-1.20987
A_32_P32254	NM_001848	COL6A1	collagen, type VI, alpha 1	Homo sapiens collagen, type VI, alpha 1 (COL6A1), mRNA [NM_001848]	79652	6.67	6.63	7.7	6.45	9.81	9.92	9.8	10.17	8.1	5.48	5.83	5.56	6.44	7.29	6.05	7.03	7.63	-1.23925	7.44459	-2.39551	0.033262	0.1581	-4.36384	0	-3.061	7.44459	-9.35561	5.83517e-07	1.66657e-05	6.40965	-1	1.82175	7.44459	3.5215	0.00404052	0.0907045	-2.1292	0	-0.84175	7.44459	-2.10062	0.0568428	0.637098	-4.43494
A_23_P201655	NM_012333	MYCBP	c-myc binding protein	Homo sapiens c-myc binding protein (MYCBP), transcript variant 1, mRNA [NM_012333]	201299	11.48	11.7	10.78	11.94	8.31	7.25	8.21	7.7	8.74	11.82	11.78	11.81	11.88	11.86	11.72	12.12	11.84	2.733	10.6432	6.78397	1.68187e-05	0.00108835	3.23524	1	3.6095	10.6432	14.1665	5.26184e-09	6.88209e-07	11.233	1	-0.8765	10.6432	-2.17569	0.0496665	0.325106	-4.53847	0	0.0325	10.6432	0.104148	0.918724	1	-6.40562
A_32_P199301	NM_007111	TFDP1	transcription factor Dp-1	Homo sapiens transcription factor Dp-1 (TFDP1), transcript variant 1, mRNA [NM_007111]	163071	10.18	10.35	9.41	10.32	6.37	6.76	7.26	7.22	8.66	10.46	10.27	10.23	10.38	9.72	10.5	10.83	9.49	1.404	9.31776	2.82404	0.0149762	0.0926391	-3.59809	0	3.161	9.31776	10.0531	2.64312e-07	9.46464e-06	7.22972	1	-1.757	9.31776	-3.53407	0.00394675	0.0892413	-2.10608	0	0.2265	9.31776	0.588161	0.567024	1	-6.23187
A_33_P3356910	NM_001006938	TCEAL6	transcription elongation factor A (SII)-like 6	Homo sapiens transcription elongation factor A (SII)-like 6 (TCEAL6), mRNA [NM_001006938]	27151	6.68	7.45	7.94	6.82	10.33	10.16	10.62	10.59	10.08	8.43	7.59	7.13	8.07	8.07	8.69	8.14	8.69	-2.85825	8.55771	-5.63786	9.81532e-05	0.00354765	1.44638	-1	-3.20325	8.55771	-9.99022	2.83348e-07	9.98415e-06	7.15781	-1	0.345	8.55771	0.680508	0.50874	0.896916	-6.42181	0	-0.5765	8.55771	-1.46804	0.167096	0.912553	-5.36841
A_24_P238499	NM_001012716	C18orf56	chromosome 18 open reading frame 56	Homo sapiens chromosome 18 open reading frame 56 (C18orf56), mRNA [NM_001012716]	29933	7.19	8.54	8.66	8.12	3.69	4.18	3.85	2.85	4.77	8.1	8.18	8.23	8.28	7.83	8.28	8.36	7.92	3.35475	6.88282	6.55898	2.3445e-05	0.00135774	2.89903	1	4.48675	6.88282	13.87	6.73463e-09	8.00944e-07	10.9843	1	-1.132	6.88282	-2.21321	0.0464079	0.313328	-4.47585	0	0.14025	6.88282	0.354	0.729309	1	-6.34572
A_21_P0000829	NR_038903	LOC100506233	uncharacterized LOC100506233	Homo sapiens uncharacterized LOC100506233 (LOC100506233), non-coding RNA [NR_038903]	3672	8.18	7.65	8.02	8.2	5.76	4.63	5.37	5	6.05	8.3	8.59	8.64	8.42	8.25	8.52	8.24	8.07	1.96125	7.40494	5.88251	6.6336e-05	0.00273671	1.84421	1	2.8225	7.40494	13.3855	1.01853e-08	1.02864e-06	10.566	1	-0.86125	7.40494	-2.58321	0.0234971	0.224546	-3.83735	0	0.1025	7.40494	0.396897	0.698216	1	-6.32897
A_23_P39050	NM_001080493	ZNF823	zinc finger protein 823	Homo sapiens zinc finger protein 823 (ZNF823), mRNA [NM_001080493]	54831	5.46	5.43	6.88	6.1	2.09	2.06	2.07	2.61	3.84	6.75	6.91	6.73	7.06	7.11	6.94	7.13	6.86	2.1275	5.41253	4.98257	0.00029213	0.00703064	0.339071	1	3.75625	5.41253	13.9094	6.51578e-09	7.88717e-07	11.0176	1	-1.62875	5.41253	-3.81451	0.00234433	0.0684055	-1.59155	0	-0.162	5.41253	-0.489805	0.632857	1	-6.28633
A_24_P169092	NM_032427	MAML2	mastermind-like 2 (Drosophila)	Homo sapiens mastermind-like 2 (Drosophila) (MAML2), mRNA [NM_032427]	100422828	5.49	5.72	5.43	5.52	6.96	6.86	7.41	7.34	7.27	6.82	5.82	5.88	5.81	5.13	5.71	5.91	5.82	-1.7245	6.17118	-4.84595	0.00036946	0.00812839	0.100897	-1	-1.60225	6.17118	-7.11896	1.03839e-05	0.000141136	3.41456	-1	-0.12225	6.17118	-0.34353	0.736977	1	-6.60106	0	0.662	6.17118	2.40159	0.0328919	0.5161	-3.93522
A_23_P138574	NM_001001976	ATE1	arginyltransferase 1	Homo sapiens arginyltransferase 1 (ATE1), transcript variant 1, mRNA [NM_001001976]	26036	6.98	6.31	6.76	6.51	5.07	4.63	4.73	4.84	5.17	6.65	6.67	6.65	6.79	6.6	6.14	6.65	6.4	1.4735	6.09176	6.04104	5.16934e-05	0.00230765	2.09736	1	1.82575	6.09176	11.8351	4.20429e-08	2.68127e-06	9.12189	1	-0.35225	6.09176	-1.44415	0.173583	0.604535	-5.63995	0	0.32125	6.09176	1.70031	0.114096	0.818663	-5.04853
A_33_P3239879	NM_032356	LSMD1	LSM domain containing 1	Homo sapiens LSM domain containing 1 (LSMD1), mRNA [NM_032356]	100313835	14.79	14.76	14.54	14.95	13.7	13.49	13.7	13.45	13.72	15.13	15.16	15.28	15.13	15.1	15.23	15.22	15.12	1.04	14.6159	6.61603	2.15373e-05	0.00128381	2.98497	1	1.175	14.6159	11.8188	4.27122e-08	2.70718e-06	9.10572	1	-0.135	14.6159	-0.858812	0.406804	0.843576	-6.2827	0	0.01	14.6159	0.0821275	0.935861	1	-6.40778
A_32_P96719	NM_024745	SHCBP1	SHC SH2-domain binding protein 1	Homo sapiens SHC SH2-domain binding protein 1 (SHCBP1), mRNA [NM_024745]	767592	8.52	9.86	9.94	9.94	3.43	3.77	4.44	5.2	6.45	10.08	10.04	10.1	10.21	9.38	9.78	10.23	9.52	3.119	8.286	5.07778	0.0002484	0.00636824	0.503609	1	5.357	8.286	13.7895	7.20727e-09	8.17165e-07	10.9158	1	-2.238	8.286	-3.6435	0.00321865	0.0809698	-1.90496	0	0.5285	8.286	1.11078	0.287821	0.992034	-5.79332
A_33_P3349536	NM_001114121	CHEK1	checkpoint kinase 1	Homo sapiens CHK1 checkpoint homolog (S. pombe) (CHEK1), transcript variant 2, mRNA [NM_001114121]	55299	10.47	11.13	10.95	11.45	7.97	8.61	8.58	8.36	7.65	10.72	10.71	10.6	10.95	10.46	10.42	10.99	10.43	3.354	10.0261	10.2175	2.20683e-07	6.81183e-05	7.55419	1	2.6205	10.0261	12.6223	2.00856e-08	1.58159e-06	9.87625	1	0.7335	10.0261	2.23452	0.0446484	0.308447	-4.44008	0	0.305	10.0261	1.19952	0.252832	0.989422	-5.69625
A_33_P3374210	NM_002417	MKI67	antigen identified by monoclonal antibody Ki-67	Homo sapiens antigen identified by monoclonal antibody Ki-67 (MKI67), transcript variant 1, mRNA [NM_002417]	80346	12.84	11.78	12.09	12.58	5.3	7.05	7.51	5.68	7.95	11.66	11.78	11.48	11.61	11.48	11.09	11.63	11.04	4.3735	10.2672	6.51999	2.4851e-05	0.00141788	2.84004	1	5.93925	10.2672	13.9997	6.04192e-09	7.43012e-07	11.0937	1	-1.56575	10.2672	-2.33421	0.0372247	0.280436	-4.27095	0	0.3475	10.2672	0.668801	0.515929	1	-6.18023
A_23_P48029	NM_016184	CLEC4A	C-type lectin domain family 4, member A	Homo sapiens C-type lectin domain family 4, member A (CLEC4A), transcript variant 1, mRNA [NM_016184]	344901	6.08	5.57	5.93	5.71	7.7	7.94	7.41	8.09	8.72	5.84	5.59	5.78	5.85	7.44	7.5	6.52	6.42	-2.8935	6.71024	-12.2741	2.77069e-08	1.64467e-05	9.54764	-1	-1.95975	6.71024	-13.1443	1.25758e-08	1.15408e-06	10.3523	-1	-0.93375	6.71024	-3.96094	0.00179063	0.0590506	-1.32448	0	-1.702	6.71024	-9.32076	6.07799e-07	0.000745074	6.35875
A_23_P58967	NM_014827	ZC3H11A	zinc finger CCCH-type containing 11A	Homo sapiens zinc finger CCCH-type containing 11A (ZC3H11A), mRNA [NM_014827]	283464	11.85	11.51	11.68	11.72	12.58	12.74	12.85	12.7	12.3	11.92	11.83	11.91	11.82	12.08	11.89	11.82	12.08	-0.61	12.0753	-3.97553	0.0017434	0.0221457	-1.46648	-1	-1.0275	12.0753	-10.5881	1.48232e-07	6.31972e-06	7.82693	-1	0.4175	12.0753	2.72095	0.0181689	0.197124	-3.59202	0	-0.115	12.0753	-0.96758	0.351821	1	-5.93695
A_21_P0014809	NM_032822	FAM136A	family with sequence similarity 136, member A	Homo sapiens family with sequence similarity 136, member A (FAM136A), mRNA [NM_032822]	100500801	11.22	11.23	11.16	11.19	10.67	10.52	10.64	10.54	10.74	10.83	10.91	10.8	10.93	10.68	10.72	11.09	10.7	0.46	10.8571	3.36997	0.0053657	0.046406	-2.58964	0	0.6075	10.8571	7.03696	1.16693e-05	0.000154961	3.29294	1	-0.1475	10.8571	-1.08059	0.30053	0.762866	-6.07057	0	0.1675	10.8571	1.58419	0.138409	0.867987	-5.21227
A_23_P67466	NM_002812	PSMD8	proteasome (prosome, macropain) 26S subunit, non-ATPase, 8	Homo sapiens proteasome (prosome, macropain) 26S subunit, non-ATPase, 8 (PSMD8), mRNA [NM_002812]	83451	13.48	13.85	13.36	13.69	12.3	12.43	12.38	12.36	12.86	14	14.02	13.97	13.94	13.8	13.78	13.93	13.77	0.735	13.4071	4.67575	0.000496753	0.00991804	-0.199109	1	1.2275	13.4071	12.3468	2.58902e-08	1.92567e-06	9.61745	1	-0.4925	13.4071	-3.13307	0.00837487	0.131348	-2.84345	0	0.1925	13.4071	1.58095	0.139148	0.86901	-5.21673
A_24_P914940	NM_001145784	MEF2BNB	MEF2B neighbor	Homo sapiens MEF2B neighbor (MEF2BNB), transcript variant 1, mRNA [NM_001145784]	56667	9.22	9.11	9.53	9.24	7.75	8.09	7.62	7.63	8.71	9.64	9.67	9.68	9.78	9.67	9.75	9.45	9.67	0.56225	9.07106	2.96202	0.0115552	0.0771855	-3.34537	0	1.50075	9.07106	12.5008	2.24523e-08	1.72397e-06	9.76275	1	-0.9385	9.07106	-4.94416	0.00031199	0.0226946	0.415839	-1	-0.0145	9.07106	-0.0986168	0.923025	1	-6.40621
A_23_P116091	NM_130443	DPP3	dipeptidyl-peptidase 3	Homo sapiens dipeptidyl-peptidase 3 (DPP3), transcript variant 2, mRNA [NM_130443]	100616293	11.02	11.87	11.02	11.64	8.63	8.79	9.18	8.68	9.83	12.17	12.04	11.71	11.91	11.38	11.73	12.07	11.46	1.5595	10.8897	4.49048	0.000688572	0.0122999	-0.529596	1	2.56825	10.8897	11.6927	4.82704e-08	2.95512e-06	8.98041	1	-1.00875	10.8897	-2.90463	0.0128721	0.164874	-3.26052	0	0.4025	10.8897	1.49623	0.159706	0.902534	-5.33126
A_23_P152782	NM_005533	IFI35	interferon-induced protein 35	Homo sapiens interferon-induced protein 35 (IFI35), mRNA [NM_005533]	128853	11.07	11.39	10.37	11.24	8.63	8.36	8.69	8.35	9.99	11.69	11.7	11.78	11.68	11.54	11.92	11.83	11.76	1.0305	10.7053	3.48496	0.00432612	0.0402818	-2.3757	1	2.50925	10.7053	13.4173	9.9088e-09	1.0124e-06	10.5939	1	-1.47875	10.7053	-5.00086	0.000283146	0.0214739	0.512631	-1	-0.0175	10.7053	-0.0764033	0.940322	1	-6.40825
A_23_P48977	NM_022839	MRPS11	mitochondrial ribosomal protein S11	Homo sapiens mitochondrial ribosomal protein S11 (MRPS11), nuclear gene encoding mitochondrial protein, transcript variant 1, mRNA [NM_022839]	693141	12.53	12.59	12.5	12.57	10.91	10.54	10.64	9.98	10.77	12.58	12.45	12.44	12.46	12.74	12.66	12.66	12.56	1.7775	11.9755	7.48294	6.24933e-06	0.000612375	4.23437	1	2.02925	11.9755	13.5073	9.16813e-09	9.64393e-07	10.6725	1	-0.25175	11.9755	-1.05982	0.309514	0.773899	-6.09217	0	-0.2175	11.9755	-1.18208	0.259435	0.989798	-5.7158
A_33_P3745146	NM_001098517	CADM1	cell adhesion molecule 1	Homo sapiens cell adhesion molecule 1 (CADM1), transcript variant 2, mRNA [NM_001098517]	55005	5.29	5.51	6.38	6.2	3.04	2.18	2.23	2.21	2.2	8.66	8.26	8.42	6.67	5.35	6.44	7.34	4.29	3.645	5.33218	3.79465	0.00243191	0.0277339	-1.8005	1	3.427	5.33218	5.64103	9.76506e-05	0.000802925	1.0815	1	0.218	5.33218	0.22695	0.824176	1	-6.63619	0	2.1085	5.33218	2.83382	0.0147037	0.364564	-3.18148
A_33_P3362891	NM_002137	HNRNPA2B1	heterogeneous nuclear ribonucleoprotein A2/B1	Homo sapiens heterogeneous nuclear ribonucleoprotein A2/B1 (HNRNPA2B1), transcript variant A2, mRNA [NM_002137]	79929	14.85	14.79	14.36	15.07	12.08	12.55	12.73	12.77	13.35	14.61	14.72	14.6	14.5	13.98	14.44	14.78	13.74	1.4175	13.9953	3.88915	0.00204299	0.024566	-1.62575	1	2.235	13.9953	9.69569	3.94386e-07	1.24985e-05	6.81561	1	-0.8175	13.9953	-2.24295	0.0439698	0.30641	-4.4259	0	0.3975	13.9953	1.40797	0.183811	0.932602	-5.44593
A_24_P413988	NM_006464	TGOLN2	trans-golgi network protein 2	Homo sapiens trans-golgi network protein 2 (TGOLN2), transcript variant 1, mRNA [NM_006464]	149013	12.1	12.33	12.14	12	13.28	13.05	13.35	13.39	13.22	12.1	12.21	12.14	12.13	12.14	12	11.93	12.23	-1.0775	12.4553	-6.58998	2.23872e-05	0.00131875	2.94578	-1	-1.125	12.4553	-10.879	1.0931e-07	5.12851e-06	8.14078	-1	0.0475	12.4553	0.290509	0.776247	1	-6.6188	0	0.075	12.4553	0.592178	0.564416	1	-6.22944
A_24_P319364	NM_016946	F11R	F11 receptor	Homo sapiens F11 receptor (F11R), mRNA [NM_016946]	386684	8.67	8.8	8.99	8.68	11.37	10.43	10.95	10.92	10.65	9.2	9.42	9.2	9.34	9.76	9.66	9.8	10.1	-1.8655	9.76129	-7.15563	9.85862e-06	0.000811483	3.77492	-1	-2.133	9.76129	-12.9364	1.51241e-08	1.3294e-06	10.1649	-1	0.2675	9.76129	1.02607	0.324537	0.78768	-6.12654	0	-0.42175	9.76129	-2.08849	0.0580895	0.642044	-4.45449
A_23_P81492	NM_001025071	RPS14	ribosomal protein S14	Homo sapiens ribosomal protein S14 (RPS14), transcript variant 1, mRNA [NM_001025071]	51105	16.86	16.88	16.7	16.92	17.65	17.54	17.61	17.5	17.38	16.85	16.98	17	16.97	17.19	16.83	16.88	17.09	-0.54	17.1076	-3.63005	0.00330018	0.0336305	-2.10587	0	-0.735	17.1076	-7.81225	4.00299e-06	6.84623e-05	4.40768	-1	0.195	17.1076	1.31085	0.21376	0.665133	-5.80879	0	-0.06	17.1076	-0.520708	0.611778	1	-6.27024
A_23_P404606	NM_153607	C5orf41	chromosome 5 open reading frame 41	Homo sapiens chromosome 5 open reading frame 41 (C5orf41), transcript variant 1, mRNA [NM_153607]	101929773	10.25	9.97	10.51	10.13	12.26	11.67	12.13	12.23	10.95	9.32	9.16	9.13	9.09	9.65	9.72	8.91	9.53	-0.736	10.2709	-2.79815	0.0157218	0.095868	-3.64526	0	-1.8585	10.2709	-11.1719	8.09877e-08	4.12183e-06	8.4493	-1	1.1225	10.2709	4.26756	0.00102566	0.0430735	-0.770663	1	-0.50825	10.2709	-2.49457	0.0277017	0.475885	-3.776
A_23_P212002	NM_005385	NKTR	natural killer-tumor recognition sequence	Homo sapiens natural killer-tumor recognition sequence (NKTR), mRNA [NM_005385]	126402	11.7	11.18	11.42	11.44	13.27	12.98	12.76	12.98	11.97	10.71	10.56	10.59	10.56	11.22	10.88	10.59	11.33	-0.535	11.5376	-2.02453	0.0650963	0.247607	-4.98899	0	-1.5625	11.5376	-9.34889	5.8812e-07	1.67159e-05	6.4015	-1	1.0275	11.5376	3.88823	0.00204645	0.0632869	-1.45692	0	-0.445	11.5376	-2.17397	0.0498203	0.613988	-4.31567
A_23_P256735	NM_016134	PGCP	plasma glutamate carboxypeptidase	Homo sapiens plasma glutamate carboxypeptidase (PGCP), mRNA [NM_016134]	343406	6.15	7.09	6.01	6.46	9.26	8.91	9.32	9.62	9.99	6.86	6.55	6.11	6.88	7.74	7.64	7.75	7.25	-3.569	7.62206	-9.03821	8.49576e-07	0.000169186	6.22848	-1	-2.85	7.62206	-11.4117	6.3658e-08	3.51867e-06	8.69662	-1	-0.719	7.62206	-1.82081	0.0929382	0.450491	-5.1048	0	-1.09575	7.62206	-3.58238	0.00360659	0.16804	-1.83616
A_21_P0000231	NR_001294	SNORD64	small nucleolar RNA, C/D box 64	Homo sapiens small nucleolar RNA, C/D box 64 (SNORD64), small nucleolar RNA [NR_001294]	784	7.47	7.3	6.73	6.27	9.72	9.72	10.07	9.96	8.54	5.42	5.53	5.74	5.84	6.15	5.74	5.85	6.19	-1.60075	7.19112	-4.36735	0.000857471	0.0139671	-0.751331	-1	-2.9235	7.19112	-12.6115	2.0284e-08	1.59315e-06	9.86623	-1	1.32275	7.19112	3.60887	0.00343288	0.0831733	-1.96856	0	-0.313	7.19112	-1.10246	0.291282	0.993644	-5.80211
A_23_P120194	NM_016467	ORMDL1	ORM1-like 1 (S. cerevisiae)	Homo sapiens ORM1-like 1 (S. cerevisiae) (ORMDL1), transcript variant 1, mRNA [NM_016467]	360023	12.58	12.52	12.62	12.28	13.5	13.43	13.61	13.72	12.85	12.35	12.56	12.6	12.57	12.76	12.62	12.37	12.85	-0.35	12.8112	-1.83667	0.0904334	0.309366	-5.28597	0	-1.065	12.8112	-8.83656	1.08425e-06	2.59998e-05	5.76653	-1	0.715	12.8112	3.75206	0.0026313	0.0725829	-1.70584	0	-0.17	12.8112	-1.15169	0.271255	0.989798	-5.74931
A_24_P280029	NM_020315	PDXP	pyridoxal (pyridoxine, vitamin B6) phosphatase	Homo sapiens pyridoxal (pyridoxine, vitamin B6) phosphatase (PDXP), mRNA [NM_020315]	441543	8.54	9.36	8.79	9.29	6.73	6.44	6.91	6.83	7.37	9.41	9.36	9.34	9.34	9.03	9.52	9.62	9.31	1.62125	8.53941	5.57594	0.000108531	0.0037683	1.34431	1	2.267	8.53941	12.3279	2.63506e-08	1.94585e-06	9.59946	1	-0.64575	8.53941	-2.22092	0.045764	0.311785	-4.46293	0	0.0875	8.53941	0.388508	0.704254	1	-6.3324
A_24_P401830	NR_034182	LOC100129196	uncharacterized LOC100129196	Homo sapiens uncharacterized LOC100129196 (LOC100129196), non-coding RNA [NR_034182]	3208	3.44	4.3	4.14	4.3	7.16	6.65	6.7	7.53	6.76	4.72	4.52	4.97	4.31	4.38	4.61	4.03	5.19	-2.7175	5.15912	-5.98937	5.60492e-05	0.00243672	2.01525	-1	-2.96825	5.15912	-10.3439	1.92439e-07	7.65466e-06	7.55761	-1	0.25075	5.15912	0.552653	0.590364	0.940141	-6.50309	0	0.13875	5.15912	0.394793	0.699729	1	-6.32984
A_32_P36313	NM_145206	VTI1A	vesicle transport through interaction with t-SNAREs homolog 1A (yeast)	Homo sapiens vesicle transport through interaction with t-SNAREs homolog 1A (yeast) (VTI1A), mRNA [NM_145206]	101927051	9.39	9.4	9.03	8.87	10.76	11.23	10.85	10.83	10.37	8.88	8.99	8.99	8.79	9.27	8.95	8.66	9.16	-1.1965	9.55424	-4.77097	0.000420734	0.00891864	-0.030835	-1	-1.744	9.55424	-10.9954	9.69524e-08	4.70458e-06	8.26426	-1	0.5475	9.55424	2.18312	0.0490041	0.322931	-4.5261	0	-0.19275	9.55424	-0.992231	0.340128	1	-5.91341
A_33_P3249748	NM_016647	C8orf55	chromosome 8 open reading frame 55	Homo sapiens chromosome 8 open reading frame 55 (C8orf55), mRNA [NM_016647]	378707	9.4	9.16	8.69	9.11	6.92	6.86	7.41	6.77	7.98	9.27	9.05	9.28	9.3	9.35	9.43	9.46	9.76	1.10825	8.66018	4.26383	0.00103257	0.0158066	-0.938935	1	2.098	8.66018	12.7626	1.76821e-08	1.46808e-06	10.006	1	-0.98975	8.66018	-3.80792	0.00237302	0.0685843	-1.6036	0	-0.16375	8.66018	-0.813332	0.431429	1	-6.07249
A_23_P33613	NM_024096	DCTPP1	dCTP pyrophosphatase 1	Homo sapiens dCTP pyrophosphatase 1 (DCTPP1), mRNA [NM_024096]	728116	12.48	13.03	12.17	12.96	10.56	10.45	10.61	10.3	10.59	13.1	13.14	13.08	13.33	13.04	13.04	13.5	13.14	2.07	12.2659	7.58241	5.45508e-06	0.00056315	4.37113	1	2.18	12.2659	12.6259	2.00187e-08	1.58035e-06	9.87964	1	-0.11	12.2659	-0.40293	0.693888	0.987158	-6.57775	0	0.1225	12.2659	0.579292	0.572807	1	-6.23716
A_23_P414913	NM_022343	GLIPR2	GLI pathogenesis-related 2	Homo sapiens GLI pathogenesis-related 2 (GLIPR2), mRNA [NM_022343]	107984053	13.9	14.02	13.57	13.69	12.26	11.88	11.85	11.49	13.71	13.48	14.09	13.85	14.05	13.56	12.64	13.46	14.12	0.085	13.2718	0.228194	0.82323	1	-6.85124	0	1.925	13.2718	8.17122	2.49934e-06	4.83682e-05	4.89807	1	-1.84	13.2718	-4.93974	0.000314366	0.0227463	0.408268	-1	0.7675	13.2718	2.66004	0.0203606	0.418144	-3.48829
A_23_P334751	NM_152490	B3GALNT2	beta-1,3-N-acetylgalactosaminyltransferase 2	Homo sapiens beta-1,3-N-acetylgalactosaminyltransferase 2 (B3GALNT2), mRNA [NM_152490]	101928333	8.68	8.58	8.71	8.61	7.49	7.23	6.99	6.85	7.88	8.49	8.58	8.18	8.54	7.86	8.24	8.58	8.04	0.76675	8.08929	2.99692	0.0108208	0.0738298	-3.28113	0	1.50375	8.08929	9.29324	6.27738e-07	1.76309e-05	6.33388	1	-0.737	8.08929	-2.88064	0.0134658	0.16958	-3.30405	0	0.39425	8.08929	1.98938	0.069273	0.685538	-4.61217
A_23_P419107	NM_152772	TCP11L2	t-complex 11 (mouse)-like 2	Homo sapiens t-complex 11 (mouse)-like 2 (TCP11L2), mRNA [NM_152772]	101929074	8.62	8.43	8.32	8.05	10.34	10.56	10.93	11.28	9.41	6.6	6.44	6.58	6.47	6.49	6.29	6.28	6.76	-1.05875	8.10924	-3.48318	0.00434053	0.0403551	-2.37901	-1	-2.42125	8.10924	-12.5948	2.05958e-08	1.61353e-06	9.85069	-1	1.3625	8.10924	4.48249	0.000698406	0.0352796	-0.387898	1	0.13425	8.10924	0.570192	0.578773	1	-6.24252
A_23_P255916	NM_173659	RPUSD3	RNA pseudouridylate synthase domain containing 3	Homo sapiens RNA pseudouridylate synthase domain containing 3 (RPUSD3), transcript variant 1, mRNA [NM_173659]	102466866	9.7	10.06	9.66	10.06	7.82	7.81	7.29	6.96	8.1	10.29	10.17	10.19	10.3	10.38	10.29	10.39	10.49	1.7705	9.40988	6.3305	3.30799e-05	0.00172189	2.55017	1	2.40125	9.40988	13.5753	8.64815e-09	9.26883e-07	10.7316	1	-0.63075	9.40988	-2.25527	0.0429954	0.302654	-4.40511	0	-0.0975	9.40988	-0.45006	0.660465	1	-6.30563
A_32_P28402	NR_015341	LRRC37BP1	leucine rich repeat containing 37B pseudogene 1	Homo sapiens leucine rich repeat containing 37B pseudogene 1 (LRRC37BP1), non-coding RNA [NR_015341]	1573	6.94	7.79	6.8	7.12	9.47	10.15	10.21	10.16	9.08	7.54	7.39	7.68	7.75	7.86	7.7	7.46	7.53	-1.9185	8.15529	-5.7049	8.80875e-05	0.00329177	1.55625	-1	-2.83475	8.15529	-13.3282	1.07052e-08	1.05525e-06	10.5156	-1	0.91625	8.15529	2.72459	0.0180458	0.196526	-3.58551	0	-0.18875	8.15529	-0.724599	0.482201	1	-6.14091
A_23_P111000	NM_002800	PSMB9	proteasome (prosome, macropain) subunit, beta type, 9 (large multifunctional peptidase 2)	Homo sapiens proteasome (prosome, macropain) subunit, beta type, 9 (large multifunctional peptidase 2) (PSMB9), mRNA [NM_002800]	83417	15.01	15.56	14.87	15.39	13.05	13.1	13.44	12.81	13.64	15.51	15.41	15.47	15.4	15.31	15.16	15.36	15.28	1.5675	14.6924	6.30081	3.46113e-05	0.00176716	2.50429	1	2.1075	14.6924	13.3945	1.0106e-08	1.02612e-06	10.5739	1	-0.54	14.6924	-2.17061	0.0501233	0.326749	-4.5469	0	0.2125	14.6924	1.10274	0.291166	0.993644	-5.80182
A_23_P52676	NM_053054	CATSPER1	cation channel, sperm associated 1	Homo sapiens cation channel, sperm associated 1 (CATSPER1), mRNA [NM_053054]	100507747	2.19	2.18	3.12	2.21	5.59	5.85	4.92	5.59	6.74	2.19	2.17	2.14	2.16	2.96	2.63	2.19	2.21	-4.318	3.35447	-12.127	3.18156e-08	1.85293e-05	9.41692	-1	-3.06825	3.35447	-13.6249	8.28897e-09	8.946e-07	10.7745	-1	-1.24975	3.35447	-3.50991	0.00412899	0.0917564	-2.15053	0	-0.6305	3.35447	-2.28603	0.0406524	0.571216	-4.13018
A_24_P322354	NM_001039535	SKA1	spindle and kinetochore associated complex subunit 1	Homo sapiens spindle and kinetochore associated complex subunit 1 (SKA1), transcript variant 1, mRNA [NM_001039535]	51555	6.68	8.69	9.08	8.36	2.02	2.72	1.99	2.92	4.38	8.3	8.26	8.24	8.37	7.54	7.87	8.32	7.61	3.82225	6.549	5.70622	8.79013e-05	0.00329012	1.5584	1	5.7915	6.549	13.6707	7.97161e-09	8.69469e-07	10.814	1	-1.96925	6.549	-2.93988	0.0120465	0.159547	-3.19644	0	0.5915	6.549	1.14001	0.275909	0.989798	-5.76201
A_23_P10815	NM_001020658	PUM1	pumilio homolog 1 (Drosophila)	Homo sapiens pumilio homolog 1 (Drosophila) (PUM1), transcript variant 1, mRNA [NM_001020658]	51025	10.43	10.48	10.42	10.26	11.7	12.06	12.01	12.45	11.59	10.43	10.44	10.58	10.56	10.53	10.48	10.36	10.66	-1.1925	10.9082	-5.57295	0.000109059	0.00378237	1.33939	-1	-1.6575	10.9082	-12.2476	2.84041e-08	2.0437e-06	9.52285	-1	0.465	10.9082	2.1731	0.0498988	0.326181	-4.54277	0	-0.0025	10.9082	-0.0150831	0.988207	1	-6.4112
A_33_P3350207	NM_017885	HCFC1R1	host cell factor C1 regulator 1 (XPO1 dependent)	Homo sapiens host cell factor C1 regulator 1 (XPO1 dependent) (HCFC1R1), transcript variant 1, mRNA [NM_017885]	390157	11.12	11.22	10.73	11.04	9.35	9.56	9.49	9.01	10.24	11.12	11.02	11.15	10.86	10.86	10.96	11.02	10.9	0.7875	10.5672	3.66862	0.00307176	0.0321846	-2.03422	1	1.67675	10.5672	12.3507	2.57978e-08	1.92343e-06	9.62109	1	-0.88925	10.5672	-4.14263	0.00128551	0.0491087	-0.995305	-1	0.1275	10.5672	0.766809	0.457603	1	-6.10926
A_24_P139191	NM_031483	ITCH	itchy E3 ubiquitin protein ligase homolog (mouse)	Homo sapiens itchy E3 ubiquitin protein ligase homolog (mouse) (ITCH), mRNA [NM_031483]	100286844	8.46	8.31	8.19	8.22	9.77	10.2	9.98	10.56	9.01	6.81	7.03	6.94	7.07	7.42	6.85	6.65	7.34	-0.71275	8.16606	-2.34731	0.0363418	0.167377	-4.44746	0	-1.83325	8.16606	-9.54607	4.6794e-07	1.41541e-05	6.63846	-1	1.1205	8.16606	3.69016	0.00295132	0.0776627	-1.81931	0	-0.17525	8.16606	-0.745101	0.470153	1	-6.12574
A_24_P205589	NM_007274	ACOT7	acyl-CoA thioesterase 7	Homo sapiens acyl-CoA thioesterase 7 (ACOT7), transcript variant hBACHa, mRNA [NM_007274]	169834	11.69	12.85	11.69	12.74	8.35	9	8.7	8.18	9.56	11.89	11.86	11.89	11.9	11.25	11.78	11.86	11.44	2.6795	10.9786	6.05353	5.06949e-05	0.00228808	2.11715	1	3.68425	10.9786	13.1606	1.23973e-08	1.15333e-06	10.3668	1	-1.00475	10.9786	-2.26993	0.041863	0.298564	-4.38033	0	0.37	10.9786	1.07915	0.301147	0.998442	-5.82646
A_32_P203013	NR_026667	RPS10P7	ribosomal protein S10 pseudogene 7	Homo sapiens ribosomal protein S10 pseudogene 7 (RPS10P7), non-coding RNA [NR_026667]	2055	9.3	9.68	9.73	9.38	10.94	11.3	11.48	11.05	10.78	8.92	8.89	8.94	9.12	9.5	9.22	9.06	9.61	-1.2575	9.81818	-5.0609	0.000255621	0.00650474	0.47453	-1	-1.67	9.81818	-10.6269	1.42271e-07	6.20266e-06	7.86925	-1	0.4125	9.81818	1.66014	0.122046	0.514433	-5.34267	0	-0.3925	9.81818	-2.03931	0.0634101	0.668927	-4.53318
A_33_P3404546	NM_001098623	OBSCN	obscurin, cytoskeletal calmodulin and titin-interacting RhoGEF	Homo sapiens obscurin, cytoskeletal calmodulin and titin-interacting RhoGEF (OBSCN), transcript variant 2, mRNA [NM_001098623]	55014	6.41	6.59	5.78	5.84	8.34	8.85	8.76	8.38	7.92	5.53	5.56	5.49	5.45	6.25	5.98	5.79	6.78	-1.76375	6.68747	-4.84919	0.000367398	0.00808934	0.106572	-1	-2.4295	6.68747	-10.5613	1.52489e-07	6.43016e-06	7.79773	-1	0.66575	6.68747	1.83039	0.0914181	0.447266	-5.09022	0	-0.606	6.68747	-2.15095	0.0519318	0.620528	-4.3533
A_32_P15799	NM_005517	HMGN2	high mobility group nucleosomal binding domain 2	Homo sapiens high mobility group nucleosomal binding domain 2 (HMGN2), mRNA [NM_005517]	128488	13.7	14.24	14.42	14.18	12.38	12.34	12.6	12.48	13.01	14.09	13.92	13.96	13.94	13.67	13.9	14.02	13.56	1.125	13.5535	4.7677	0.000423129	0.00894483	-0.0365877	1	1.685	13.5535	11.2909	7.18311e-08	3.7901e-06	8.57258	1	-0.56	13.5535	-2.37326	0.0346514	0.270918	-4.20394	0	0.1925	13.5535	1.0532	0.312418	0.999755	-5.85305
A_23_P94998	NM_012318	LETM1	leucine zipper-EF-hand containing transmembrane protein 1	Homo sapiens leucine zipper-EF-hand containing transmembrane protein 1 (LETM1), nuclear gene encoding mitochondrial protein, mRNA [NM_012318]	201191	9.44	10.1	9.39	9.62	7.72	7.54	7.91	7.9	8.34	9.85	9.99	10.04	10.19	9.51	9.8	10.42	9.51	1.3025	9.25059	4.09927	0.00139088	0.0191859	-1.23921	1	1.87225	9.25059	9.31672	6.10686e-07	1.72131e-05	6.36245	1	-0.56975	9.25059	-1.79314	0.0974591	0.461172	-5.1467	0	0.36025	9.25059	1.46372	0.168254	0.914088	-5.37406
A_24_P18621	NM_153207	AEBP2	AE binding protein 2	Homo sapiens AE binding protein 2 (AEBP2), transcript variant 1, mRNA [NM_153207]	101929422	9.25	8.88	8.81	8.87	10.08	10.22	10.38	10.4	9.25	9.08	9.26	9.28	9.29	9.54	8.98	9.09	9.75	-0.293	9.43624	-1.12087	0.283666	0.635965	-6.2394	0	-1.315	9.43624	-7.95396	3.31789e-06	5.97859e-05	4.60315	-1	1.022	9.43624	3.90965	0.00196738	0.0618872	-1.41786	0	-0.03525	9.43624	-0.174089	0.864617	1	-6.3954
A_24_P91852	NM_006520	DYNLT3	dynein, light chain, Tctex-type 3	Homo sapiens dynein, light chain, Tctex-type 3 (DYNLT3), mRNA [NM_006520]	149950	7.09	7.73	6.99	7.5	9.76	9.29	10.02	9.62	9.47	7.66	7.76	7.54	8.08	7.97	7.89	7.86	8.14	-2.14425	8.25659	-7.00884	1.21481e-05	0.000923588	3.56408	-1	-2.3455	8.25659	-12.1221	3.19662e-08	2.19158e-06	9.40217	-1	0.20125	8.25659	0.657819	0.522727	0.903606	-6.43738	0	-0.16625	8.25659	-0.701547	0.49597	1	-6.15751
A_23_P142447	NM_012335	MYO1F	myosin IF	Homo sapiens myosin IF (MYO1F), mRNA [NM_012335]	201305	14.62	14.65	14.33	14.47	12.83	12.72	12.02	12.3	13.67	14.77	14.37	14.59	14.79	13.87	13.77	14.26	13.91	0.8475	13.8788	3.08451	0.00917638	0.0660097	-3.11947	0	2.05	13.8788	11.797	4.36222e-08	2.74233e-06	9.08413	1	-1.2025	13.8788	-4.37654	0.000843482	0.0389757	-0.575952	-1	0.81	13.8788	3.80588	0.00238196	0.132955	-1.43516
A_23_P155257	NM_032682	FOXP1	forkhead box P1	Homo sapiens forkhead box P1 (FOXP1), transcript variant 1, mRNA [NM_032682]	100422988	13.35	13.25	13.59	12.92	14.65	14.91	14.88	14.9	14.83	11.37	11.53	11.38	11.62	13.17	12.25	12.11	13.12	-1.5525	13.1665	-4.22952	0.00109846	0.0165131	-1.00135	-1	-1.5575	13.1665	-6.70899	1.87733e-05	0.000221174	2.7975	-1	0.005	13.1665	0.0136216	0.989349	1	-6.66343	0	-1.235	13.1665	-4.34361	0.000894697	0.0749355	-0.485961
A_23_P47247	NM_018393	TCP11L1	t-complex 11 (mouse)-like 1	Homo sapiens t-complex 11 (mouse)-like 1 (TCP11L1), transcript variant 1, mRNA [NM_018393]	401546	8.53	9.02	8.38	8.71	7.17	6.91	6.66	6.84	7.61	8.77	8.85	9.15	9.13	8.63	8.77	8.97	8.5	1.04575	8.27047	4.02103	0.00160415	0.0209721	-1.38278	1	1.761	8.27047	10.7063	1.3087e-07	5.84595e-06	7.95535	1	-0.71525	8.27047	-2.75022	0.0172	0.192624	-3.53951	0	0.277	8.27047	1.37503	0.193553	0.944786	-5.48745
A_32_P210252	NM_000983	RPL22	ribosomal protein L22	Homo sapiens ribosomal protein L22 (RPL22), mRNA [NM_000983]	25841	13.62	13.76	13.72	13.83	14.75	14.66	15.03	15.04	14.48	13.41	13.45	13.23	13.49	13.51	13.73	13.62	13.71	-0.7475	13.9435	-4.43942	0.000753969	0.0129966	-0.621338	-1	-1.1375	13.9435	-10.6816	1.34303e-07	5.93917e-06	7.92866	-1	0.39	13.9435	2.31622	0.038471	0.285269	-4.30168	0	-0.225	13.9435	-1.72513	0.109417	0.806436	-5.01261
A_23_P57236	NM_178026	GGT7	gamma-glutamyltransferase 7	Homo sapiens gamma-glutamyltransferase 7 (GGT7), mRNA [NM_178026]	104310353	5.69	4.84	5.17	5.08	7.19	6.93	7.22	7.15	6.91	5.31	5.29	4.48	4.16	4.34	3.77	4.49	4.39	-1.71075	5.43624	-4.13326	0.00130758	0.0184437	-1.17701	-1	-1.929	5.43624	-7.36899	7.31307e-06	0.000108421	3.77989	-1	0.21825	5.43624	0.527303	0.607326	0.949301	-6.51731	0	0.755	5.43624	2.35492	0.0358377	0.534655	-4.01436
A_33_P3244021	NM_020746	MAVS	mitochondrial antiviral signaling protein	Homo sapiens mitochondrial antiviral signaling protein (MAVS), nuclear gene encoding mitochondrial protein, transcript variant 1, mRNA [NM_020746]	503614	9.32	9.44	9.9	9.2	7.13	7.51	6.67	6.79	8.92	10.34	10.33	10.47	10.41	10.11	10.07	10.46	10	0.546	9.23865	1.79764	0.0967104	0.323078	-5.34568	0	2.43825	9.23865	12.6928	1.88358e-08	1.51727e-06	9.94166	1	-1.89225	9.23865	-6.23	3.85748e-05	0.00633344	2.49718	-1	0.2975	9.23865	1.26451	0.22939	0.97942	-5.62146
A_33_P3409854	NM_005568	LHX1	LIM homeobox 1	Homo sapiens LIM homeobox 1 (LHX1), mRNA [NM_005568]	129684	4.73	4.85	4.03	5.3	2.09	2.13	2.09	2.1	2.11	4.65	4.01	5.67	4.58	2.08	5.92	3.21	3.33	2.62025	3.69871	2.64055	0.0211155	0.117232	-3.93021	0	2.62275	3.69871	4.17905	0.00120339	0.00613357	-1.51163	1	-0.0025	3.69871	-0.00251936	0.99803	1	-6.66352	0	0.73	3.69871	0.949725	0.360467	1	-5.95368
A_21_P0000039	NM_001164234	DDHD2	DDHD domain containing 2	Homo sapiens DDHD domain containing 2 (DDHD2), transcript variant 3, mRNA [NM_001164234]	57060	8.19	8.78	8.32	8.64	10.48	10	10.13	10.29	9.67	7.19	7.16	7.18	7.24	7.31	7.41	6.89	7.91	-1.18425	8.39924	-3.80775	0.00237377	0.0272891	-1.77625	-1	-1.74225	8.39924	-8.85738	1.05708e-06	2.55512e-05	5.7929	-1	0.558	8.39924	1.79415	0.0972899	0.460732	-5.14517	0	-0.16575	8.39924	-0.688023	0.504156	1	-6.16702
A_33_P3224307	NR_003010	SCARNA12	small Cajal body-specific RNA 12	Homo sapiens small Cajal body-specific RNA 12 (SCARNA12), guide RNA [NR_003010]	1201	8.52	8.73	8.66	8.54	9.74	10.03	10.36	9.96	9.63	7.66	7.81	7.76	7.85	7.85	8.04	7.74	7.65	-1.01425	8.62018	-5.41408	0.000141494	0.00439829	1.07497	-1	-1.40975	8.62018	-11.8985	3.95552e-08	2.56502e-06	9.18432	-1	0.3955	8.62018	2.11118	0.0557768	0.345577	-4.64502	0	-0.174	8.62018	-1.19909	0.252992	0.989422	-5.69673
A_23_P104876	NM_017425	SPA17	sperm autoantigenic protein 17	Homo sapiens sperm autoantigenic protein 17 (SPA17), mRNA [NM_017425]	387266	7.45	8.16	6.43	7.57	3.75	2.67	3.31	3.09	5.08	7.77	7.68	7.68	7.72	7.32	7.03	7.64	7.44	2.324	6.341	4.80148	0.000399029	0.00855931	0.0228474	1	4.195	6.341	13.7038	7.75031e-09	8.48329e-07	10.8424	1	-1.871	6.341	-3.86556	0.00213365	0.0645681	-1.49828	0	0.5405	6.341	1.44165	0.174275	0.922136	-5.40275
A_23_P114414	NM_001031855	LONRF3	LON peptidase N-terminal domain and ring finger 3	Homo sapiens LON peptidase N-terminal domain and ring finger 3 (LONRF3), transcript variant 1, mRNA [NM_001031855]	51274	5.05	5.47	5.61	4.98	8.31	7.37	7.62	7.84	8.73	4.63	4.78	4.83	4.8	5.1	3.66	4.42	4.16	-3.45825	5.72782	-7.83232	3.89744e-06	0.000438562	4.70892	-1	-2.5105	5.72782	-8.99009	9.00157e-07	2.28213e-05	5.9598	-1	-0.94775	5.72782	-2.14648	0.0523506	0.333796	-4.58689	0	0.37975	5.72782	1.11034	0.288003	0.992034	-5.79379
A_23_P90626	NM_004288	CYTIP	cytohesin 1 interacting protein	Homo sapiens cytohesin 1 interacting protein (CYTIP), mRNA [NM_004288]	92591	13.47	13.21	13.62	13.68	14.61	14.84	14.67	14.84	14	13.02	13.14	13.24	13.09	13.67	13.04	13.19	13.58	-0.505	13.7006	-2.14046	0.0529208	0.216015	-4.79856	0	-1.245	13.7006	-8.34364	2.00369e-06	4.09178e-05	5.12807	-1	0.74	13.7006	3.13652	0.00832076	0.131043	-2.83713	0	-0.2325	13.7006	-1.27222	0.226726	0.976256	-5.61238
A_33_P3335935	NM_144570	HN1L	hematological and neurological expressed 1-like	Homo sapiens hematological and neurological expressed 1-like (HN1L), mRNA [NM_144570]	100874190	6.12	5.97	5.31	6.66	2.15	2.07	2.08	3.09	3.75	7.47	7.44	7.56	7.55	6.99	6.98	7.79	6.78	2.264	5.63312	4.73412	0.000448607	0.00934986	-0.095835	1	3.668	5.63312	12.1272	3.181e-08	2.19101e-06	9.40717	1	-1.404	5.63312	-2.93582	0.0121389	0.160277	-3.20383	0	0.517	5.63312	1.39565	0.187405	0.935685	-5.46154
A_33_P3695548	NM_006231	POLE	polymerase (DNA directed), epsilon	Homo sapiens polymerase (DNA directed), epsilon (POLE), mRNA [NM_006231]	145820	8.05	8.77	9.33	9.03	5.62	5.64	5.4	6.12	6.87	8.8	8.6	8.42	8.66	7.72	8.49	8.78	7.69	1.922	7.76265	4.04963	0.00152253	0.0202772	-1.33025	1	3.09975	7.76265	10.3266	1.96052e-07	7.76633e-06	7.53841	1	-1.17775	7.76265	-2.4815	0.0283799	0.245036	-4.01617	0	0.51375	7.76265	1.39746	0.186876	0.935499	-5.45926
A_23_P91619	NM_002415	MIF	macrophage migration inhibitory factor (glycosylation-inhibiting factor)	Homo sapiens macrophage migration inhibitory factor (glycosylation-inhibiting factor) (MIF), mRNA [NM_002415]	80344	16.15	16.34	16.23	16.43	15	15.22	15.39	15.06	15.83	16.86	17.01	16.82	16.8	16.65	16.8	17.1	16.78	0.4575	16.2629	2.61263	0.0222438	0.121093	-3.98024	0	1.12	16.2629	10.1129	2.47457e-07	9.09315e-06	7.29784	1	-0.6625	16.2629	-3.78332	0.00248339	0.0701966	-1.6486	0	0.1475	16.2629	1.08744	0.297611	0.996754	-5.81785
A_23_P204702	NM_003217	TMBIM6	transmembrane BAX inhibitor motif containing 6	Homo sapiens transmembrane BAX inhibitor motif containing 6 (TMBIM6), transcript variant 1, mRNA [NM_003217]	84282	13.17	13.59	12.86	13.53	11.44	10.94	11.25	10.88	11.7	13.91	14.01	13.98	13.79	13.54	13.64	13.81	13.4	1.5875	12.9082	5.76205	8.03671e-05	0.00308824	1.6494	1	2.16	12.9082	12.3961	2.4731e-08	1.86188e-06	9.66418	1	-0.5725	12.9082	-2.07797	0.0591916	0.355046	-4.69933	0	0.3325	12.9082	1.55804	0.144469	0.878105	-5.24812
A_33_P3245011	NM_015533	DAK	dihydroxyacetone kinase 2 homolog (S. cerevisiae)	Homo sapiens dihydroxyacetone kinase 2 homolog (S. cerevisiae) (DAK), mRNA [NM_015533]	333932	11.83	12.55	11.62	12.05	9.18	9.64	9.85	9.64	11.52	12.09	12.18	12.06	12.17	11.46	12.24	11.99	11.8	0.4925	11.4038	1.4562	0.170286	0.464453	-5.83322	0	2.4365	11.4038	11.3907	6.50039e-08	3.57661e-06	8.67514	1	-1.944	11.4038	-5.74792	8.22074e-05	0.0103324	1.74544	-1	0.275	11.4038	1.04971	0.313957	0.999755	-5.85659
A_24_P75158	NM_001099666	PTAR1	protein prenyltransferase alpha subunit repeat containing 1	Homo sapiens protein prenyltransferase alpha subunit repeat containing 1 (PTAR1), mRNA [NM_001099666]	55086	10.17	10.22	10.42	10.43	11.75	11.97	12.06	12.52	11.44	10.17	10.14	10.36	10.29	10.42	10.5	10.2	10.55	-1.13	10.8006	-4.82621	0.000382291	0.00830413	0.0662871	-1	-1.765	10.8006	-11.9191	3.8781e-08	2.53492e-06	9.20455	-1	0.635	10.8006	2.71208	0.0184733	0.198728	-3.60793	0	-0.22	10.8006	-1.21304	0.247806	0.987689	-5.68094
A_24_P280901	NM_000982	RPL21	ribosomal protein L21	Homo sapiens ribosomal protein L21 (RPL21), mRNA [NM_000982]	25840	14.03	14.09	14.13	13.83	14.98	15.16	15.4	15.12	14.48	13.69	13.61	13.51	13.47	13.88	13.63	13.57	13.73	-0.46	14.1359	-2.66376	0.0202197	0.113683	-3.88849	0	-1.145	14.1359	-10.4837	1.65628e-07	6.78945e-06	7.71247	-1	0.685	14.1359	3.96669	0.00177185	0.058682	-1.31402	0	-0.185	14.1359	-1.38304	0.191147	0.942664	-5.47743
A_23_P115922	NM_004096	EIF4EBP2	eukaryotic translation initiation factor 4E binding protein 2	Homo sapiens eukaryotic translation initiation factor 4E binding protein 2 (EIF4EBP2), mRNA [NM_004096]	91149	13.49	13.35	13.26	13.37	12.64	12.56	12.57	12.73	13.21	13.37	13.44	13.42	13.19	13.03	13.27	13.31	13.25	0.1575	13.1447	1.1323	0.279015	0.629615	-6.22693	0	0.7425	13.1447	8.44007	1.77322e-06	3.77477e-05	5.25518	1	-0.585	13.1447	-4.20567	0.00114681	0.046259	-0.881761	-1	0.205	13.1447	1.90265	0.0806573	0.725422	-4.74701
A_23_P253752	NM_138419	FAM54A	family with sequence similarity 54, member A	Homo sapiens family with sequence similarity 54, member A (FAM54A), transcript variant 2, mRNA [NM_138419]	100846978	8.7	9.66	10.06	9.93	5.99	6.27	6.22	6.66	6.59	10.04	9.92	10.01	10.32	9.73	9.78	10.09	9.66	2.99925	8.80194	7.42144	6.80125e-06	0.000645932	4.14916	1	3.305	8.80194	12.9306	1.52033e-08	1.3294e-06	10.1596	1	-0.30575	8.80194	-0.756558	0.463503	0.87204	-6.36606	0	0.319	8.80194	1.01904	0.327732	1	-5.88724
A_23_P30805	NM_021968	HIST1H4J	histone cluster 1, H4j	Homo sapiens histone cluster 1, H4j (HIST1H4J), mRNA [NM_021968]	646938	13.92	13.57	13.48	13.8	11.64	12.31	12.01	11.82	12.61	13.57	13.5	13.69	12.92	13.37	13.85	13.99	13.02	1.0825	13.1218	2.89302	0.0131562	0.0846605	-3.47203	0	1.7475	13.1218	7.38431	7.15943e-06	0.000107017	3.80201	1	-0.665	13.1218	-1.77723	0.100145	0.468291	-5.1706	0	-0.19	13.1218	-0.655543	0.524142	1	-6.18915
A_23_P138507	NM_001786	CDK1	cyclin-dependent kinase 1	Homo sapiens cyclin-dependent kinase 1 (CDK1), transcript variant 1, mRNA [NM_001786]	79589	9.47	10.44	11.48	11.17	5.3	5.71	6.23	6.06	7.04	11.78	11.84	11.87	11.94	11.45	11.43	11.91	11.38	3.60175	9.79465	6.39814	2.98524e-05	0.00160812	2.65424	1	4.814	9.79465	13.5212	9.05878e-09	9.60884e-07	10.6847	1	-1.21225	9.79465	-2.15344	0.0516993	0.331768	-4.57539	0	0.4175	9.79465	0.957461	0.356703	1	-5.94646
A_23_P160934	NM_030920	ANP32E	acidic (leucine-rich) nuclear phosphoprotein 32 family, member E	Homo sapiens acidic (leucine-rich) nuclear phosphoprotein 32 family, member E (ANP32E), transcript variant 1, mRNA [NM_030920]	100131902	11.82	11.5	11.53	11.61	9.63	10.11	10.29	9.83	9.83	11.31	11.42	11.23	11.38	11.02	10.51	11.17	10.7	1.783	10.8756	6.90009	1.42062e-05	0.000986699	3.40593	1	1.6515	10.8756	10.1054	2.49513e-07	9.12526e-06	7.28929	1	0.1315	10.8756	0.508896	0.619794	0.956151	-6.52724	0	0.57	10.8756	2.84775	0.0143239	0.36186	-3.15671
A_24_P36868	NM_025160	WDR26	WD repeat domain 26	Homo sapiens WD repeat domain 26 (WDR26), transcript variant 1, mRNA [NM_025160]	100128310	9.39	10.31	9.58	9.51	11.7	11.96	11.79	11.92	11.14	8.86	8.95	8.91	9.03	9.46	9.17	8.71	9.35	-1.4435	9.98465	-4.76781	0.00042305	0.00894483	-0.0363968	-1	-2.146	9.98465	-11.2073	7.8134e-08	4.02631e-06	8.48617	-1	0.7025	9.98465	2.32032	0.0381833	0.28426	-4.29468	0	-0.37425	9.98465	-1.59584	0.135783	0.865236	-5.19618
A_23_P98382	NM_012459	TIMM8B	translocase of inner mitochondrial membrane 8 homolog B (yeast)	Homo sapiens translocase of inner mitochondrial membrane 8 homolog B (yeast) (TIMM8B), nuclear gene encoding mitochondrial protein, transcript variant 1, mRNA [NM_012459]	204010	14.09	13.82	13.78	13.99	12.67	12.06	12.45	12.49	12.59	14.37	14.6	14.39	14.28	14.41	14.24	14.62	14.35	1.33	13.7176	6.27777	3.58513e-05	0.00180232	2.4686	1	1.5025	13.7176	11.2134	7.76542e-08	4.00897e-06	8.4925	1	-0.1725	13.7176	-0.814222	0.430938	0.855376	-6.32022	0	0.085	13.7176	0.517961	0.613638	1	-6.27171
A_33_P3405459	NM_024059	C20orf195	chromosome 20 open reading frame 195	Homo sapiens chromosome 20 open reading frame 195 (C20orf195), mRNA [NM_024059]	727909	2.49	2.74	4	2.47	7.01	6.71	6.7	6.37	7.29	5.65	5.99	6.42	5.9	5.98	5.81	5.37	6.4	-4.36175	5.48794	-8.31859	2.06866e-06	0.000292905	5.34311	-1	-3.774	5.48794	-11.3805	6.56697e-08	3.58132e-06	8.66468	-1	-0.58775	5.48794	-1.12094	0.283638	0.746827	-6.02762	0	0.09325	5.48794	0.229595	0.822165	1	-6.38365
A_23_P420256	NM_021925	C2orf43	chromosome 2 open reading frame 43	Homo sapiens chromosome 2 open reading frame 43 (C2orf43), mRNA [NM_021925]	646019	7.89	8.53	8.08	9.28	2.8	2.6	4.07	4.17	6.05	9.49	9.41	9.45	9.66	9.34	9.4	9.71	9.15	2.3925	7.59329	4.03798	0.00155524	0.0205239	-1.35163	1	5.03625	7.59329	13.4397	9.71826e-09	1.00434e-06	10.6135	1	-2.64375	7.59329	-4.46203	0.000724248	0.0359411	-0.424108	-1	0.13475	7.59329	0.293606	0.773934	1	-6.36613
A_33_P3374205	NM_002417	MKI67	antigen identified by monoclonal antibody Ki-67	Homo sapiens antigen identified by monoclonal antibody Ki-67 (MKI67), transcript variant 1, mRNA [NM_002417]	80346	11.62	10.97	11.49	11.49	3.67	6.73	4.45	4.5	7.3	10.46	10.88	10.57	10.46	10.63	10.07	10.35	9.96	4.0935	9.15329	5.31407	0.000166998	0.00486754	0.906683	1	6.553	9.15329	13.4506	9.627e-09	1.00053e-06	10.6231	1	-2.4595	9.15329	-3.19285	0.00748397	0.125272	-2.73375	0	0.2425	9.15329	0.406414	0.691393	1	-6.325
A_23_P356684	NM_018685	ANLN	anillin, actin binding protein	Homo sapiens anillin, actin binding protein (ANLN), mRNA [NM_018685]	406931	6.9	6.95	8.24	8.08	1.97	3.21	1.96	3.21	1.95	8.7	8.58	8.56	8.62	8.06	8.11	8.52	8	5.5905	6.44865	9.64714	4.16797e-07	0.00010051	6.9314	1	4.9525	6.44865	13.5127	9.12546e-09	9.64393e-07	10.6772	1	0.638	6.44865	1.10095	0.291913	0.755717	-6.04905	0	0.529	6.44865	1.1785	0.260807	0.989798	-5.71979
A_33_P3217123	NM_138639	BCL2L12	BCL2-like 12 (proline rich)	Homo sapiens BCL2-like 12 (proline rich) (BCL2L12), transcript variant 1, mRNA [NM_138639]	100847064	13.39	13.45	13.61	13.55	12.41	11.78	12.15	12.03	12.12	13.84	14.08	14.1	13.97	13.71	13.75	14.14	13.81	1.38	13.2876	6.78027	1.69099e-05	0.00109196	3.22977	1	1.4075	13.2876	10.9342	1.03252e-07	4.91834e-06	8.19947	1	-0.0275	13.2876	-0.135114	0.894699	1	-6.65382	0	0.2675	13.2876	1.69674	0.114783	0.820143	-5.05367
A_24_P77364	NM_212552	BOLA3	bolA homolog 3 (E. coli)	Homo sapiens bolA homolog 3 (E. coli) (BOLA3), transcript variant 1, mRNA [NM_212552]	705	12.77	13.14	12.42	13.17	10.29	10.39	11	10.42	11.8	13.11	13.35	13.29	13.34	13	13.01	13.46	13.35	1.075	12.43	3.76597	0.00256441	0.028607	-1.85364	1	2.35	12.43	13.0169	1.40776e-08	1.25588e-06	10.2377	1	-1.275	12.43	-4.46661	0.000718377	0.0357647	-0.415996	-1	0.2675	12.43	1.20981	0.249001	0.987706	-5.68462
A_23_P62642	NM_012337	CCDC19	coiled-coil domain containing 19	Homo sapiens coiled-coil domain containing 19 (CCDC19), mRNA [NM_012337]	201456	5.8	6.76	6.18	6.9	9.37	9.19	8.84	9.23	7.83	5.71	5.51	5.86	6.02	4.91	5.12	5.55	4.83	-1.4225	6.68265	-3.73173	0.0027323	0.0297634	-1.91712	-1	-2.74425	6.68265	-11.3829	6.55146e-08	3.57918e-06	8.66711	-1	1.32175	6.68265	3.46742	0.00447037	0.0954266	-2.22871	0	0.75675	6.68265	2.56292	0.0244011	0.45291	-3.65778
A_24_P191067	NM_001009566	CLSTN1	calsyntenin 1	Homo sapiens calsyntenin 1 (CLSTN1), transcript variant 1, mRNA [NM_001009566]	28954	10.05	9.89	10.04	9.79	8.18	8.7	8.7	8.53	9.69	9.74	9.61	9.71	9.61	9.76	9.58	9.42	9.69	0.248	9.45188	1.2794	0.224272	0.551162	-6.05743	0	1.41475	9.45188	11.5399	5.60679e-08	3.27947e-06	8.82689	1	-1.16675	9.45188	-6.01909	5.34984e-05	0.0078635	2.17258	-1	-0.0025	9.45188	-0.0166501	0.986982	1	-6.41118
A_33_P3379199	NM_013387	UQCR10	ubiquinol-cytochrome c reductase, complex III subunit X	Homo sapiens ubiquinol-cytochrome c reductase, complex III subunit X (UQCR10), transcript variant 1, mRNA [NM_013387]	220929	12.71	12.85	12.5	12.89	11.66	11.77	11.47	11.61	11.39	12.3	12.37	12.36	12.26	12.37	12.4	12.41	12.3	1.3475	12.2129	8.82383	1.10123e-06	0.000194238	5.97111	1	1.11	12.2129	11.4927	5.87451e-08	3.38932e-06	8.77904	1	0.2375	12.2129	1.55522	0.145136	0.559195	-5.49052	0	-0.0625	12.2129	-0.528363	0.606611	1	-6.26611
A_23_P116840	NM_021934	C12orf44	chromosome 12 open reading frame 44	Homo sapiens chromosome 12 open reading frame 44 (C12orf44), transcript variant 1, mRNA [NM_021934]	646268	9.83	10.36	10.32	10.1	8.65	8.87	8.49	8.51	9.83	10.8	10.83	10.8	10.81	10.3	10.61	10.82	10.69	0.3215	10.0365	1.58533	0.138151	0.407216	-5.65666	0	1.5205	10.0365	11.8548	4.12524e-08	2.64178e-06	9.14132	1	-1.199	10.0365	-5.91231	6.32808e-05	0.00879859	2.00571	-1	0.355	10.0365	2.25991	0.0426342	0.578966	-4.17375
A_23_P65278	NM_015678	NBEA	neurobeachin	Homo sapiens neurobeachin (NBEA), transcript variant 1, mRNA [NM_015678]	338949	2.91	3.12	2.2	3.58	6.09	5.99	6.82	6.63	6.97	2.31	3.53	2.17	2.7	2.25	3.37	2.21	2.22	-4.0205	3.82747	-6.96386	1.29582e-05	0.000948241	3.49886	-1	-3.4295	3.82747	-9.39227	5.59098e-07	1.61287e-05	6.45397	-1	-0.591	3.82747	-1.02366	0.325628	0.78822	-6.12895	0	-0.1295	3.82747	-0.289577	0.776944	1	-6.36735
A_24_P169048	NR_001450	RFPL3-AS1	RFPL3 antisense RNA 1 (non-protein coding)	Homo sapiens RFPL3 antisense RNA 1 (non-protein coding) (RFPL3-AS1), antisense RNA [NR_001450]	784	6.62	6.8	6.64	6.57	7.88	8.34	8.61	8.48	7.44	5.57	5.66	5.84	5.68	5.85	5.16	5.97	5.56	-0.78725	6.62835	-2.82538	0.0149385	0.092536	-3.59565	0	-1.67225	6.62835	-9.48933	4.99566e-07	1.48699e-05	6.57069	-1	0.885	6.62835	3.1762	0.00772214	0.126491	-2.76433	0	0.18125	6.62835	0.839783	0.416991	1	-6.05072
A_23_P159839	NM_152692	C1GALT1C1	C1GALT1-specific chaperone 1	Homo sapiens C1GALT1-specific chaperone 1 (C1GALT1C1), transcript variant 1, mRNA [NM_152692]	101928850	9.83	9.59	9.73	10.39	7.93	7.19	7.12	7.33	8.06	11	10.98	10.97	11	11	10.83	11.08	11.06	1.82625	9.71082	6.17223	4.21644e-05	0.00202285	2.30409	1	2.492	9.71082	13.3168	1.08119e-08	1.05525e-06	10.5055	1	-0.66575	9.71082	-2.25005	0.0434054	0.304292	-4.41392	0	0.0725	9.71082	0.316333	0.757033	1	-6.35889
A_23_P70007	NM_012484	HMMR	hyaluronan-mediated motility receptor (RHAMM)	Homo sapiens hyaluronan-mediated motility receptor (RHAMM) (HMMR), transcript variant 2, mRNA [NM_012484]	219285	9.62	10.16	10.92	10.8	4.53	5.55	5.76	6.42	6.67	11.82	11.85	11.87	11.94	11.32	11.66	11.95	11.33	3.70525	9.65659	6.43881	2.80737e-05	0.00154649	2.7165	1	4.8125	9.65659	13.223	1.17358e-08	1.11119e-06	10.4224	1	-1.10725	9.65659	-1.92413	0.077688	0.411249	-4.94527	0	0.38	9.65659	0.852504	0.410162	1	-6.04002
A_23_P205164	NM_006237	POU4F1	POU class 4 homeobox 1	Homo sapiens POU class 4 homeobox 1 (POU4F1), mRNA [NM_006237]	145957	5.35	5.42	4.93	4.93	3.02	2.92	2.08	2.78	3.47	2.14	3.93	4.32	3.51	3.81	4.13	2.09	2.04	1.685	3.58141	2.8008	0.0156437	0.0955806	-3.64043	0	2.45825	3.58141	6.46069	2.71639e-05	0.000293684	2.41263	1	-0.77325	3.58141	-1.28529	0.222269	0.675767	-5.83978	0	-0.49225	3.58141	-1.05631	0.31105	0.999755	-5.84989
A_33_P3318267	NR_024580	LOC100131193	uncharacterized LOC100131193	Homo sapiens uncharacterized LOC100131193 (LOC100131193), non-coding RNA [NR_024580]	2012	5.34	5.57	5.53	5.43	6.13	6.19	6.29	6.26	5.5	4.65	4.32	4.96	4.9	5.33	4.99	4.96	5.66	-0.02825	5.41265	-0.107843	0.915852	1	-6.87281	0	-0.75325	5.41265	-4.54657	0.000623479	0.0035992	-0.836591	-1	0.725	5.41265	2.76766	0.016647	0.189448	-3.50815	0	-0.45375	5.41265	-2.23622	0.0445102	0.587859	-4.21309
A_33_P3279940	NM_032027	TM2D1	TM2 domain containing 1	Homo sapiens TM2 domain containing 1 (TM2D1), mRNA [NM_032027]	100289279	10.18	10.12	10.09	10.27	9.47	9.56	9.52	9.59	9.39	9.98	10.12	10.05	10.06	9.99	9.9	9.99	10.21	0.771	9.91153	6.50878	2.52716e-05	0.00143922	2.82304	1	0.63175	9.91153	8.43258	1.79006e-06	3.78626e-05	5.24535	1	0.13925	9.91153	1.17555	0.26194	0.724278	-5.96745	0	0.1085	9.91153	1.1825	0.259275	0.989798	-5.71533
A_19_P00801776	AY262164			GB	1850	3.92	3.89	4.43	4.54	6.19	5.95	5.99	5.87	5.08	2.23	4.48	3.89	2.44	4	3.96	2.62	2.84	-0.88375	4.25488	-1.36869	0.195476	0.508278	-5.94685	0	-1.80425	4.25488	-4.41818	0.000783057	0.00432869	-1.07094	-1	0.9205	4.25488	1.42561	0.178764	0.611055	-5.66414	0	-0.724	4.25488	-1.44757	0.172642	0.920067	-5.39508
A_23_P379630	NM_138570	SLC38A10	solute carrier family 38, member 10	Homo sapiens solute carrier family 38, member 10 (SLC38A10), transcript variant 2, mRNA [NM_138570]	100847048	7.64	8.93	7.83	8.35	5.06	5.48	5.07	4.9	6.65	8.43	8.26	8.44	8.48	8.64	8.52	8.43	8.48	1.533	7.50488	4.23192	0.00109371	0.0164749	-0.996978	1	3.05825	7.50488	13.3487	1.05161e-08	1.05049e-06	10.5336	1	-1.52525	7.50488	-4.21052	0.0011368	0.0460493	-0.873037	-1	-0.1765	7.50488	-0.62902	0.540797	1	-6.20648
A_33_P3253707	NM_152329	LRR1	leucine rich repeat protein 1	Homo sapiens leucine rich repeat protein 1 (LRR1), transcript variant 1, mRNA [NM_152329]	101927866	10.15	10.43	10.96	10.65	8.35	7.31	7.78	7.42	8.03	11.22	11.22	11.22	11.29	11.17	11.15	11.47	11	2.5155	10.0486	7.20052	9.25366e-06	0.000783002	3.83881	1	2.8315	10.0486	12.8152	1.68611e-08	1.43261e-06	10.0544	1	-0.316	10.0486	-0.904538	0.383016	0.83193	-6.2424	0	0.0775	10.0486	0.286395	0.779323	1	-6.36831
A_23_P68106	NM_021103	TMSB10	thymosin beta 10	Homo sapiens thymosin beta 10 (TMSB10), mRNA [NM_021103]	641977	16.05	16.11	15.93	16.01	14.85	15.15	15.15	14.83	15.54	16.36	16.7	16.54	16.22	15.8	15.72	16.23	15.84	0.485	15.8253	2.40911	0.0324394	0.155545	-4.34014	0	1.03	15.8253	8.08951	2.7786e-06	5.25211e-05	4.78782	1	-0.545	15.8253	-2.70714	0.0186446	0.199619	-3.61676	0	0.695	15.8253	4.45681	0.000731004	0.0671583	-0.289947
A_23_P166248	NM_004414	RCAN1	regulator of calcineurin 1	Homo sapiens regulator of calcineurin 1 (RCAN1), transcript variant 1, mRNA [NM_004414]	93664	6.32	7.28	6.45	6.84	2	2.86	3.65	2.51	6.39	7.79	7.68	7.95	8.01	7.93	8.03	7.71	7.82	0.32975	6.30665	0.705377	0.493666	0.834134	-6.61818	0	3.96675	6.30665	13.4166	9.91468e-09	1.0124e-06	10.5933	1	-3.637	6.30665	-7.78	4.17907e-06	0.00126758	4.68251	-1	-0.12175	6.30665	-0.336225	0.742345	1	-6.35212
A_23_P152284	NM_024571	SNRNP25	small nuclear ribonucleoprotein 25kDa (U11/U12)	Homo sapiens small nuclear ribonucleoprotein 25kDa (U11/U12) (SNRNP25), mRNA [NM_024571]	729246	10.61	11.03	11.28	10.89	8.04	8.1	8.69	7.4	9.42	11.01	11.11	10.92	11.24	10.85	10.95	11.3	10.89	1.5365	10.2186	4.26387	0.00103248	0.0158066	-0.938855	1	2.89725	10.2186	12.7124	1.85037e-08	1.50304e-06	9.95977	1	-1.36075	10.2186	-3.77616	0.00251651	0.0706797	-1.66171	0	0.17	10.2186	0.609039	0.553537	1	-6.2191
A_33_P3209869	NM_018393	TCP11L1	t-complex 11 (mouse)-like 1	Homo sapiens t-complex 11 (mouse)-like 1 (TCP11L1), transcript variant 1, mRNA [NM_018393]	401546	9.01	9.29	9.04	8.96	8.02	7.94	7.66	7.63	8.11	8.95	8.85	9.27	9.25	8.8	8.76	8.99	8.66	0.966	8.65835	4.54242	0.000628059	0.0115326	-0.436544	1	1.26	8.65835	9.36809	5.75081e-07	1.64972e-05	6.42475	1	-0.294	8.65835	-1.38248	0.191315	0.632434	-5.71955	0	0.302	8.65835	1.83333	0.0909553	0.755248	-4.85245
A_24_P11131	NM_005839	SRRM1	serine/arginine repetitive matrix 1	Homo sapiens serine/arginine repetitive matrix 1 (SRRM1), mRNA [NM_005839]	136541	11.52	11.83	11.31	11.58	12.78	12.85	13.16	13.02	12.39	11.51	11.61	11.49	11.61	11.9	11.64	11.52	11.92	-0.83	11.9788	-3.98942	0.0016996	0.0217683	-1.4409	-1	-1.3925	11.9788	-10.5827	1.49075e-07	6.33535e-06	7.82108	-1	0.5625	11.9788	2.70367	0.018766	0.200179	-3.62297	0	-0.215	11.9788	-1.33412	0.206244	0.958165	-5.53803
A_23_P89589	NM_002616	PER1	period homolog 1 (Drosophila)	Homo sapiens period homolog 1 (Drosophila) (PER1), mRNA [NM_002616]	81491	11.31	12.28	11.57	11.74	13.94	14.52	14.03	14.53	13.13	8.65	8.8	8.9	8.77	9.03	8.94	8.56	9.02	-1.405	11.0425	-4.37594	0.000844396	0.0138866	-0.735808	-1	-2.53	11.0425	-12.4591	2.33325e-08	1.77621e-06	9.72354	-1	1.125	11.0425	3.50386	0.00417588	0.0921758	-2.16165	0	-0.203	11.0425	-0.816235	0.429828	1	-6.07013
A_32_P163089	NM_001145199	C12orf75	chromosome 12 open reading frame 75	Homo sapiens chromosome 12 open reading frame 75 (C12orf75), mRNA [NM_001145199]	56244	10.46	10.95	10.7	10.99	9.34	8.9	8.74	9.07	9.78	11.2	11.06	11.09	11.13	10.46	10.21	10.9	10.38	0.997	10.3152	3.94724	0.00183618	0.0229184	-1.51858	1	1.7625	10.3152	11.0331	9.32763e-08	4.55563e-06	8.30403	1	-0.7655	10.3152	-3.03071	0.0101543	0.14619	-3.03084	0	0.785	10.3152	4.01229	0.00162996	0.106639	-1.0677
A_21_P0000266	NR_002581	SNORA72	small nucleolar RNA, H/ACA box 72	Homo sapiens small nucleolar RNA, H/ACA box 72 (SNORA72), small nucleolar RNA [NR_002581]	950	8.18	7.57	7.06	7.59	9.83	9.84	10.02	10.17	9.54	7.24	7.62	7.6	7.49	7.47	7.42	7.36	7.93	-1.94475	8.23229	-6.01713	5.3663e-05	0.00237991	2.05941	-1	-2.36675	8.23229	-11.5784	5.3985e-08	3.18006e-06	8.86571	-1	0.422	8.23229	1.30568	0.215459	0.667125	-5.81509	0	0.04025	8.23229	0.160774	0.874871	1	-6.39774
A_23_P2223	NM_002475	MYL6B	myosin, light chain 6B, alkali, smooth muscle and non-muscle	Homo sapiens myosin, light chain 6B, alkali, smooth muscle and non-muscle (MYL6B), transcript variant 2, mRNA [NM_002475]	80739	12.81	12.64	12.83	12.76	10.11	10.52	10.37	9.3	10.79	12.44	12.39	12.54	12.48	12.58	12.49	12.29	12.42	1.97	11.8681	6.1487	4.37261e-05	0.00206375	2.2672	1	2.68575	11.8681	13.2542	1.14195e-08	1.08792e-06	10.4501	1	-0.71575	11.8681	-2.23398	0.0446923	0.308548	-4.441	0	-0.0725	11.8681	-0.292132	0.775035	1	-6.36658
A_33_P3351851	NM_003546	HIST1H4L	histone cluster 1, H4l	Homo sapiens histone cluster 1, H4l (HIST1H4L), mRNA [NM_003546]	84858	8.3	8.06	7.55	8.17	3.39	5.12	4.01	3.72	4.89	8.22	8.2	8.03	7.58	7.88	7.76	8.32	7.21	3.1325	6.84665	5.71073	8.72651e-05	0.00328089	1.56578	1	3.961	6.84665	11.4176	6.32851e-08	3.51335e-06	8.70265	1	-0.8285	6.84665	-1.5104	0.156095	0.576821	-5.55172	0	0.18625	6.84665	0.43835	0.668702	1	-6.31102
A_23_P201264	NM_022787	NMNAT1	nicotinamide nucleotide adenylyltransferase 1	Homo sapiens nicotinamide nucleotide adenylyltransferase 1 (NMNAT1), mRNA [NM_022787]	692229	5.84	5.37	6.47	6.36	2.2	2.18	3.24	2.17	2.8	6.81	6.47	6.53	6.66	6.76	6.46	6.74	6.62	3.2075	5.27494	7.46827	6.37644e-06	0.0006179	4.2141	1	3.56025	5.27494	13.107	1.29966e-08	1.1799e-06	10.3189	1	-0.35275	5.27494	-0.821335	0.427026	0.853128	-6.31435	0	0.007	5.27494	0.0210415	0.983549	1	-6.41109
A_23_P56938	NM_002908	REL	v-rel reticuloendotheliosis viral oncogene homolog (avian)	Homo sapiens v-rel reticuloendotheliosis viral oncogene homolog (avian) (REL), mRNA [NM_002908]	83734	8.88	9.44	9.76	9.11	11.28	11.14	11.18	11.35	10.91	8.56	8.89	8.68	8.86	9.17	9.43	8.55	9.36	-1.612	9.67976	-5.14395	0.000222086	0.00589435	0.617258	-1	-1.9395	9.67976	-9.78569	3.56188e-07	1.17588e-05	6.92109	-1	0.3275	9.67976	1.04506	0.316017	0.780831	-6.10731	0	-0.55225	9.67976	-2.27505	0.0414742	0.572486	-4.14851
A_24_P284353	NM_032354	TMEM107	transmembrane protein 107	Homo sapiens transmembrane protein 107 (TMEM107), transcript variant 1, mRNA [NM_032354]	100313829	11.32	11.01	10.52	11.07	7.92	8.76	8.71	8.52	9.49	11.11	11.14	11.19	11.16	11.17	11.18	11.15	11.24	1.491	10.3919	5.02377	0.000272294	0.00676126	0.410412	1	2.5015	10.3919	13.3267	1.07192e-08	1.05525e-06	10.5142	1	-1.0105	10.3919	-3.40477	0.00502681	0.101813	-2.34401	0	-0.025	10.3919	-0.108747	0.91515	1	-6.4051
A_23_P133543	NM_017415	KLHL3	kelch-like 3 (Drosophila)	Homo sapiens kelch-like 3 (Drosophila) (KLHL3), mRNA [NM_017415]	387104	7.39	6.92	6.81	7.05	9.09	8.81	9.22	8.58	8.59	7.81	7.96	7.47	7.98	8.05	8.85	8.22	8.59	-1.54925	8.08259	-4.71773	0.000461613	0.00953723	-0.124792	-1	-1.8805	8.08259	-9.0543	8.33357e-07	2.17545e-05	6.03986	-1	0.33125	8.08259	1.00871	0.332468	0.79487	-6.14384	0	-0.64625	8.08259	-2.5406	0.0254343	0.459918	-3.69648
A_23_P38154	NM_004110	FDXR	ferredoxin reductase	Homo sapiens ferredoxin reductase (FDXR), nuclear gene encoding mitochondrial protein, transcript variant 2, mRNA [NM_004110]	91300	12.45	12.54	11.54	12.62	9.11	9	9.73	8.77	10.39	12.14	12.06	12.12	12.1	11.72	12.26	11.98	11.89	1.8975	11.3191	4.88609	0.000344742	0.00777862	0.17111	1	3.13375	11.3191	12.7589	1.77404e-08	1.46808e-06	10.0026	1	-1.23625	11.3191	-3.18336	0.00761884	0.125784	-2.75119	0	0.115	11.3191	0.382298	0.708738	1	-6.33488
A_33_P3311285	NM_170707	LMNA	lamin A/C	Homo sapiens lamin A/C (LMNA), transcript variant 1, mRNA [NM_170707]	102465436	8.77	9.07	9.34	7.99	12.75	12.63	11.79	12.15	12.22	9.59	9.3	9.47	9.36	9.8	8.54	9.74	10.6	-3.4255	10.1833	-6.31459	3.38912e-05	0.00174501	2.52561	-1	-3.5355	10.1833	-10.3049	2.0072e-07	7.8925e-06	7.51411	-1	0.11	10.1833	0.202775	0.842613	1	-6.6417	0	0.26225	10.1833	0.62411	0.543912	1	-6.20962
A_23_P118246	NM_016095	GINS2	GINS complex subunit 2 (Psf2 homolog)	Homo sapiens GINS complex subunit 2 (Psf2 homolog) (GINS2), mRNA [NM_016095]	342931	11.06	11.63	10.51	11.53	3.94	5.91	6.17	4.09	7.69	11.06	11.08	11.02	11.37	11.11	11.27	11.37	10.91	3.4905	9.51318	4.81258	0.000391427	0.0084465	0.0423454	1	6.1545	9.51318	13.4169	9.91165e-09	1.0124e-06	10.5936	1	-2.664	9.51318	-3.67303	0.00304672	0.0785001	-1.85075	0	-0.0575	9.51318	-0.102349	0.920123	1	-6.40581
A_23_P341275	NM_015029	POP1	processing of precursor 1, ribonuclease P/MRP subunit (S. cerevisiae)	Homo sapiens processing of precursor 1, ribonuclease P/MRP subunit (S. cerevisiae) (POP1), transcript variant 3, mRNA [NM_015029]	284260	10.31	9.74	10.78	10.3	7.75	8.02	7.21	7.55	8.31	10.18	10.31	10.44	10.57	10.05	10.14	10.59	10.08	1.97475	9.54841	5.6886	9.04313e-05	0.00335498	1.52959	1	2.6495	9.54841	12.0678	3.36527e-08	2.28789e-06	9.34962	1	-0.67475	9.54841	-1.94373	0.0750664	0.40325	-4.91447	0	0.28	9.54841	1.0413	0.317693	1	-5.86507
A_23_P29723	NM_001012410	SGOL1	shugoshin-like 1 (S. pombe)	Homo sapiens shugoshin-like 1 (S. pombe) (SGOL1), transcript variant A2, mRNA [NM_001012410]	29889	5.78	5.5	7.3	6.29	2.52	2.2	2.39	2.25	2.18	7.39	7.5	7.63	7.48	7.01	7.25	7.31	6.97	4.04	5.58529	8.69145	1.29563e-06	0.000217348	5.80952	1	3.87675	5.58529	13.1871	1.21114e-08	1.1363e-06	10.3904	1	0.16325	5.58529	0.351208	0.731351	1	-6.59826	0	0.36925	5.58529	1.02555	0.324773	1	-5.8808
A_32_P217510	NM_032168	WDR75	WD repeat domain 75	Homo sapiens WD repeat domain 75 (WDR75), mRNA [NM_032168]	100302170	9.74	9.56	9.61	9.77	10.68	10.42	10.54	10.71	10.33	9.57	9.62	9.7	9.77	9.66	9.54	9.76	9.65	-0.65775	9.91994	-4.63988	0.000528996	0.0102889	-0.262796	-1	-0.91525	9.91994	-10.2083	2.22908e-07	8.45271e-06	7.40581	-1	0.2575	9.91994	1.81645	0.0936384	0.451686	-5.11143	0	0.06075	9.91994	0.553243	0.589972	1	-6.25228
A_24_P372217	NM_007175	ERLIN2	ER lipid raft associated 2	Homo sapiens ER lipid raft associated 2 (ERLIN2), transcript variant 1, mRNA [NM_007175]	164684	5.23	5.34	5.64	5.46	6.65	6.39	6.7	6.71	5.45	6.3	6.33	6.38	6.48	6.93	6.53	6.52	6.99	-0.02425	6.23835	-0.113611	0.911372	1	-6.87213	0	-1.19275	6.23835	-8.83546	1.0857e-06	2.59998e-05	5.76515	-1	1.1685	6.23835	5.47443	0.000128117	0.013226	1.30354	1	-0.359	6.23835	-2.17134	0.0500573	0.613988	-4.31997
A_23_P25873	NM_007086	WDHD1	WD repeat and HMG-box DNA binding protein 1	Homo sapiens WD repeat and HMG-box DNA binding protein 1 (WDHD1), transcript variant 1, mRNA [NM_007086]	162963	9.05	8.6	9.84	9.83	6.53	6.06	5.97	6.05	5.94	10.11	10.21	10.43	10.45	9.88	9.99	10.45	9.77	3.39125	8.774	8.18669	2.44993e-06	0.000321796	5.17404	1	3.1785	8.774	12.1322	3.16602e-08	2.19101e-06	9.412	1	0.21275	8.774	0.513592	0.616601	0.955118	-6.52474	0	0.362	8.774	1.12819	0.280681	0.989798	-5.77475
A_23_P1361	NM_002860	ALDH18A1	aldehyde dehydrogenase 18 family, member A1	Homo sapiens aldehyde dehydrogenase 18 family, member A1 (ALDH18A1), nuclear gene encoding mitochondrial protein, transcript variant 1, mRNA [NM_002860]	83606	9.68	9.81	8.96	10.04	7.18	7.26	7.32	7.44	8	10.2	10.47	10.38	10.52	10.38	10.23	10.42	10.5	1.62325	9.34124	5.58265	0.000107351	0.00375266	1.35541	1	2.32575	9.34124	12.647	1.96373e-08	1.56626e-06	9.89923	1	-0.7025	9.34124	-2.41603	0.0320286	0.260714	-4.13009	0	0.0875	9.34124	0.388497	0.704262	1	-6.3324
A_23_P433676	NM_020951	ZNF529	zinc finger protein 529	Homo sapiens zinc finger protein 529 (ZNF529), transcript variant 2, mRNA [NM_020951]	574507	6.87	6.95	7.45	6.95	9.42	8.98	8.95	9.71	8.93	7.88	7.79	7.95	8.02	7.84	8.1	7.75	7.8	-1.88	8.07971	-6.7859	1.67715e-05	0.00108835	3.23808	-1	-2.213	8.07971	-12.6299	1.99459e-08	1.57864e-06	9.88335	-1	0.333	8.07971	1.20197	0.251916	0.711296	-5.93753	0	-0.05775	8.07971	-0.269107	0.79229	1	-6.37333
A_23_P326931	NM_145170	TTC18	tetratricopeptide repeat domain 18	Homo sapiens tetratricopeptide repeat domain 18 (TTC18), mRNA [NM_145170]	101926978	5.04	4.7	4.04	4.25	6.8	6.84	6.82	7.24	6.47	3.34	4.1	3.87	3.86	4.32	3.53	3.91	4.31	-1.964	4.90688	-5.00477	0.000281258	0.00689563	0.377549	-1	-2.4175	4.90688	-9.74046	3.74864e-07	1.21289e-05	6.86818	-1	0.4535	4.90688	1.15563	0.269699	0.733249	-5.98966	0	-0.1295	4.90688	-0.426027	0.677419	1	-6.31653
A_33_P3220025	NM_001145004	GOLGA6L6	golgin A6 family-like 6	Homo sapiens golgin A6 family-like 6 (GOLGA6L6), mRNA [NM_001145004]	56125	7.95	7.86	7.84	7.12	11.32	10.78	10.52	10.16	10.51	5.02	5.83	5.19	5.59	6.98	6.57	6.12	7.3	-2.81825	7.80347	-5.68255	9.13163e-05	0.00337969	1.5197	-1	-3.00325	7.80347	-9.57471	4.52799e-07	1.38245e-05	6.67254	-1	0.185	7.80347	0.373023	0.715455	0.997352	-6.58994	0	-1.36625	7.80347	-3.55647	0.0037852	0.170654	-1.8828
A_23_P141484	NM_018182	C17orf63	chromosome 17 open reading frame 63	Homo sapiens chromosome 17 open reading frame 63 (C17orf63), transcript variant 2, mRNA [NM_018182]	400566	9.36	9.27	9.74	9.38	10.71	10.64	10.5	10.78	9.7	9.27	9.46	9.33	9.21	9.57	9.23	9.24	9.54	-0.26325	9.70235	-1.33044	0.207418	0.526209	-5.9949	0	-1.21975	9.70235	-9.74691	3.72136e-07	1.20659e-05	6.87574	-1	0.9565	9.70235	4.83405	0.000377142	0.025307	0.226615	1	-0.08575	9.70235	-0.55948	0.585838	1	-6.24872
A_23_P42695	NM_024051	GGCT	gamma-glutamylcyclotransferase	Homo sapiens gamma-glutamylcyclotransferase (GGCT), transcript variant 1, mRNA [NM_024051]	727851	12.23	13.07	12.34	12.89	10.47	9.86	10.37	10.31	10.91	12.87	12.95	12.87	13.01	12.53	12.79	13.21	12.69	1.7225	12.0805	5.45672	0.000131897	0.00420586	1.14629	1	2.3805	12.0805	11.9237	3.86098e-08	2.53029e-06	9.20908	1	-0.658	12.0805	-2.08448	0.0585065	0.35334	-4.6887	0	0.265	12.0805	1.08378	0.299165	0.998238	-5.82165
A_24_P945000	NM_182620	SKA2	spindle and kinetochore associated complex subunit 2	Homo sapiens spindle and kinetochore associated complex subunit 2 (SKA2), transcript variant 1, mRNA [NM_182620]	105377448	7.47	7.7	8.38	7.78	4.25	2.24	2.9	2.21	4.57	7.89	7.76	7.74	8.36	7.8	7.85	7.63	7.51	3.26375	6.47188	5.46386	0.00013036	0.00417409	1.1582	1	4.93325	6.47188	13.0583	1.35695e-08	1.21759e-06	10.2751	1	-1.6695	6.47188	-2.79492	0.0158174	0.184636	-3.45906	0	0.1125	6.47188	0.243142	0.811887	1	-6.38029
A_23_P130194	NM_006907	PYCR1	pyrroline-5-carboxylate reductase 1	Homo sapiens pyrroline-5-carboxylate reductase 1 (PYCR1), transcript variant 1, mRNA [NM_006907]	158326	10.8	11.8	9.96	11.53	5.58	6.79	6.36	5.46	8.56	11.04	11.12	11.13	11.33	10.87	11	11.59	10.74	2.46525	9.74553	4.01145	0.00163248	0.0211722	-1.40039	1	4.9725	9.74553	12.7934	1.71968e-08	1.4387e-06	10.0343	1	-2.50725	9.74553	-4.07979	0.00144109	0.0528918	-1.10885	0	0.22	9.74553	0.462154	0.652006	1	-6.29992
A_23_P74349	NM_145697	NUF2	NUF2, NDC80 kinetochore complex component, homolog (S. cerevisiae)	Homo sapiens NUF2, NDC80 kinetochore complex component, homolog (S. cerevisiae) (NUF2), transcript variant 1, mRNA [NM_145697]	101927363	9.49	9.51	11.21	10.19	6.38	5.95	5.65	5.84	6.51	10.53	10.7	10.74	10.91	10.53	10.44	10.65	10.68	3.5875	9.172	7.28439	8.22689e-06	0.000725927	3.95741	1	4.14325	9.172	13.3019	1.09536e-08	1.06083e-06	10.4923	1	-0.55575	9.172	-1.12845	0.280576	0.743852	-6.01948	0	0.235	9.172	0.616018	0.549068	1	-6.21473
A_23_P323227	NM_001008709	PPP1CA	protein phosphatase 1, catalytic subunit, alpha isozyme	Homo sapiens protein phosphatase 1, catalytic subunit, alpha isozyme (PPP1CA), transcript variant 3, mRNA [NM_001008709]	27351	13.46	14.17	13.76	14.19	11.71	11.36	11.46	10.76	12.87	14.48	14.4	14.33	14.28	14.11	14.41	14.3	14.18	1.025	13.4253	3.20883	0.00726242	0.0564515	-2.88913	0	2.5725	13.4253	12.7335	1.81529e-08	1.48924e-06	9.97925	1	-1.5475	13.4253	-4.84455	0.000370356	0.0251248	0.244731	-1	0.1125	13.4253	0.454674	0.657232	1	-6.30347
A_23_P100602	NM_005993	TBCD	tubulin folding cofactor D	Homo sapiens tubulin folding cofactor D (TBCD), mRNA [NM_005993]	140683	8.76	8.85	8.9	8.92	7.99	7.65	7.88	7.57	8.32	8.91	8.65	8.81	9.03	9.33	9.7	9.22	8.79	0.54	8.66318	2.54417	0.025266	0.132027	-4.1023	0	1.08725	8.66318	8.0994	2.7431e-06	5.19455e-05	4.80121	1	-0.54725	8.66318	-2.57833	0.0237112	0.225426	-3.84597	0	-0.66	8.66318	-4.01441	0.00162367	0.106639	-1.06395
A_24_P302374	NM_001286	CLCN6	chloride channel 6	Homo sapiens chloride channel 6 (CLCN6), transcript variant ClC-6a, mRNA [NM_001286]	64795	9.77	9.56	10.01	9.78	11.39	10.95	11.45	11.16	10.65	9.57	9.65	9.53	9.39	9.9	9.9	9.61	9.97	-0.8695	10.1322	-4.14893	0.0012709	0.0181364	-1.14835	-1	-1.457	10.1322	-10.9925	9.72404e-08	4.70458e-06	8.26121	-1	0.5875	10.1322	2.80333	0.0155696	0.183059	-3.44388	0	-0.367	10.1322	-2.26077	0.0425671	0.578564	-4.17231
A_21_P0011142	NM_139207	NAP1L1	nucleosome assembly protein 1-like 1	Homo sapiens nucleosome assembly protein 1-like 1 (NAP1L1), transcript variant 1, mRNA [NM_139207]	100874059	12.05	12.37	12.37	12.37	13.42	13.24	13.62	13.49	12.65	11.81	12.01	11.81	12.07	12.41	11.94	12.06	12.54	-0.36	12.4841	-1.58653	0.137878	0.406704	-5.65497	0	-1.1525	12.4841	-8.03077	2.99982e-06	5.55461e-05	4.70808	-1	0.7925	12.4841	3.49257	0.00426495	0.0931021	-2.18242	0	-0.25	12.4841	-1.42236	0.179683	0.928109	-5.42756
A_33_P3420747	NM_022828	YTHDC2	YTH domain containing 2	Homo sapiens YTH domain containing 2 (YTHDC2), mRNA [NM_022828]	693132	9.51	9.28	9.56	9.73	10.72	10.96	10.59	10.94	9.36	9.18	9.16	9.23	9.2	9.22	9.13	9.03	9.43	0.1655	9.65982	0.865786	0.403113	0.763651	-6.48992	0	-1.282	9.65982	-10.604	1.45751e-07	6.25919e-06	7.84433	-1	1.4475	9.65982	7.57236	5.53025e-06	0.0016104	4.40952	1	0.01425	9.65982	0.0962391	0.924875	1	-6.40645
A_33_P3414482	NM_002080	GOT2	glutamic-oxaloacetic transaminase 2, mitochondrial (aspartate aminotransferase 2)	Homo sapiens glutamic-oxaloacetic transaminase 2, mitochondrial (aspartate aminotransferase 2) (GOT2), nuclear gene encoding mitochondrial protein, mRNA [NM_002080]	79879	13.24	13.48	13.07	13.54	11.93	11.79	11.97	12.19	12.03	13.74	13.84	13.75	13.96	13.58	13.87	14.09	13.69	1.3025	13.1624	6.07428	4.90814e-05	0.00223781	2.14997	1	1.3625	13.1624	10.0467	2.66175e-07	9.50977e-06	7.22246	1	-0.06	13.1624	-0.279813	0.784252	1	-6.62202	0	0.0975	13.1624	0.587011	0.567773	1	-6.23256
A_23_P202104	NM_005729	PPIF	peptidylprolyl isomerase F	Homo sapiens peptidylprolyl isomerase F (PPIF), nuclear gene encoding mitochondrial protein, mRNA [NM_005729]	133688	13.08	13.18	12.81	13	11.71	11.62	11.87	11.33	13.48	13.14	13.27	13.35	13.17	12.94	13.3	13.16	12.75	-0.4625	12.7741	-2.0971	0.0572015	0.227355	-4.87037	0	1.385	12.7741	9.9295	3.03144e-07	1.05137e-05	7.08795	1	-1.8475	12.7741	-8.37707	1.92037e-06	0.000705667	5.43551	-1	0.1125	12.7741	0.658543	0.522277	1	-6.18715
A_19_P00315718	NM_001145191	FAM200B		Homo sapiens family with sequence similarity 200, member B (FAM200B), mRNA [NM_001145191]	56244	9.65	9.68	9.81	9.49	11.1	10.79	11.42	11.05	10.63	9.96	10.08	10.22	10.22	10.31	10.02	9.95	10.46	-0.9735	10.2845	-4.13352	0.00130696	0.0184437	-1.17653	-1	-1.4335	10.2845	-9.62391	4.27998e-07	1.32907e-05	6.7309	-1	0.46	10.2845	1.95318	0.0738321	0.400015	-4.89956	0	-0.0455	10.2845	-0.249413	0.807141	1	-6.37868
A_33_P3401301	NM_001000	RPL39	ribosomal protein L39	Homo sapiens ribosomal protein L39 (RPL39), mRNA [NM_001000]	25861	15.1	15.3	15.17	15.2	15.97	15.87	15.78	15.9	15.9	14.69	14.85	14.43	14.82	14.95	15.01	14.85	14.94	-0.7075	15.2194	-4.62415	0.000543812	0.010447	-0.290763	-1	-0.6875	15.2194	-7.10474	1.05955e-05	0.000143318	3.39353	-1	-0.02	15.2194	-0.130718	0.898104	1	-6.65445	0	-0.2825	15.2194	-2.38368	0.0339938	0.522033	-3.96565
A_24_P103469	NM_007161	LST1	leukocyte specific transcript 1	Homo sapiens leukocyte specific transcript 1 (LST1), transcript variant 1, mRNA [NM_007161]	164091	8.13	8.46	8.26	7.78	10.15	10.83	10.73	10.1	12.29	8.65	8.89	9.15	9.62	10.79	10.04	9.31	10.37	-4.132	9.62124	-8.92083	9.78684e-07	0.000179816	6.08822	-1	-2.2945	9.62124	-7.83255	3.89623e-06	6.71871e-05	4.43583	-1	-1.8375	9.62124	-3.96709	0.00177054	0.058682	-1.31329	0	-1.335	9.62124	-3.72092	0.00278756	0.145344	-1.58728
A_32_P141923	NM_199290	NACA2	nascent polypeptide-associated complex alpha subunit 2	Homo sapiens nascent polypeptide-associated complex alpha subunit 2 (NACA2), mRNA [NM_199290]	147	11.98	12.39	12.05	12.09	13.23	13.33	13.57	13.25	12.49	11.79	11.63	11.57	11.91	11.88	11.63	11.69	12.08	-0.3625	12.2682	-1.74523	0.105754	0.341706	-5.42466	0	-1.2175	12.2682	-9.26793	6.4669e-07	1.8055e-05	6.30303	-1	0.855	12.2682	4.11633	0.00134841	0.0508818	-1.04279	0	-0.03	12.2682	-0.186462	0.855111	1	-6.39306
A_21_P0010565	NM_004595	SMS	spermine synthase	Homo sapiens spermine synthase (SMS), mRNA [NM_004595]	114088	13.17	13.25	12.69	13.26	11.62	11.59	11.68	11.8	12.42	13.26	13.33	13.29	13.43	13.21	13.46	13.64	13.21	0.6725	12.8418	3.10588	0.00881461	0.0641397	-3.07993	0	1.42	12.8418	10.3693	1.87226e-07	7.48591e-06	7.58596	1	-0.7475	12.8418	-3.45226	0.00459903	0.096966	-2.25661	0	-0.0075	12.8418	-0.0447175	0.965047	1	-6.41027
A_23_P141636	NM_014740	EIF4A3	eukaryotic translation initiation factor 4A3	Homo sapiens eukaryotic translation initiation factor 4A3 (EIF4A3), mRNA [NM_014740]	283129	13.12	13.91	13.77	13.46	11.82	11.58	11.76	11.85	12.86	13.53	13.6	13.68	13.93	13.32	13.68	13.85	13.32	0.705	13.12	2.49825	0.0275131	0.139725	-4.18364	0	1.8125	13.12	10.1554	2.36195e-07	8.82644e-06	7.34598	1	-1.1075	13.12	-3.92456	0.00191423	0.0612226	-1.3907	0	0.185	13.12	0.846337	0.413463	1	-6.04523
A_23_P46627	NM_015999	ADIPOR1	adiponectin receptor 1	Homo sapiens adiponectin receptor 1 (ADIPOR1), transcript variant 1, mRNA [NM_015999]	392490	9.96	10.44	9.91	10.18	11.55	11.44	11.48	11.29	10.96	10.16	10.27	10.34	10.26	10.27	9.94	10.16	10.08	-0.83625	10.5112	-4.36921	0.000854622	0.0139604	-0.747969	-1	-1.31625	10.5112	-10.8736	1.09919e-07	5.14073e-06	8.13506	-1	0.48	10.5112	2.50788	0.0270262	0.239787	-3.97	0	0.155	10.5112	1.0455	0.315826	0.999755	-5.86085
A_33_P3273436	NM_138801	GALM	galactose mutarotase (aldose 1-epimerase)	Homo sapiens galactose mutarotase (aldose 1-epimerase) (GALM), mRNA [NM_138801]	100861549	10.05	10.91	11.22	11.08	7.91	8.26	7.75	8.24	8.29	12.01	11.87	12.32	11.73	10.79	10.62	11.62	10.82	2.524	10.3236	6.24024	3.7973e-05	0.0018814	2.41029	1	2.7725	10.3236	10.8381	1.14044e-07	5.27766e-06	8.09712	1	-0.2485	10.3236	-0.614382	0.550114	0.91917	-6.46583	0	1.2775	10.3236	4.07753	0.00144702	0.102678	-0.95228
A_23_P132277	NM_006739	MCM5	minichromosome maintenance complex component 5	Homo sapiens minichromosome maintenance complex component 5 (MCM5), mRNA [NM_006739]	153163	12.81	13.31	13.23	13.59	10.16	10.71	10.91	9.82	11.08	13.44	13.23	13.16	13.48	13.31	13.26	13.45	13.03	2.155	12.4696	5.94766	5.98484e-05	0.00256575	1.94868	1	2.834	12.4696	12.3671	2.54063e-08	1.89883e-06	9.6367	1	-0.679	12.4696	-1.874	0.084778	0.430685	-5.02328	0	0.0425	12.4696	0.15143	0.882082	1	-6.39927
A_33_P3375665	NM_001455	FOXO3	forkhead box O3	Homo sapiens forkhead box O3 (FOXO3), transcript variant 1, mRNA [NM_001455]	66000	9.61	9.42	9.5	9.44	10.71	11.16	10.69	11.21	11	9.1	9.04	8.98	9.38	9.66	9.8	9.07	9.66	-1.509	9.84871	-6.04634	5.12672e-05	0.0023068	2.10576	-1	-1.4515	9.84871	-9.19582	7.0413e-07	1.91661e-05	6.21474	-1	-0.0575	9.84871	-0.230394	0.821558	1	-6.63536	0	-0.5985	9.84871	-3.09594	0.00898112	0.287694	-2.71271
A_23_P425750	NM_033415	ARMC6	armadillo repeat containing 6	Homo sapiens armadillo repeat containing 6 (ARMC6), transcript variant 2, mRNA [NM_033415]	100506492	10.2	10.12	9.65	10.27	7.97	8.35	8.48	7.96	8.72	10.49	10.52	10.39	10.5	10.52	10.45	10.62	10.62	1.339	9.75518	5.76965	7.93953e-05	0.00306209	1.66175	1	1.86825	9.75518	12.7284	1.82374e-08	1.48924e-06	9.97452	1	-0.52925	9.75518	-2.2805	0.0410647	0.295193	-4.36244	0	-0.01	9.75518	-0.0556279	0.956528	1	-6.4097
A_23_P400465	NM_138408	GTF3C6	general transcription factor IIIC, polypeptide 6, alpha 35kDa	Homo sapiens general transcription factor IIIC, polypeptide 6, alpha 35kDa (GTF3C6), mRNA [NM_138408]	100652999	13.08	13.82	13.57	13.79	11.69	11.6	11.94	11.81	12.58	13.88	13.92	13.99	14.01	13.67	13.65	14.05	13.66	0.985	13.2182	4.06598	0.00147779	0.0199122	-1.30023	1	1.805	13.2182	11.7809	4.43076e-08	2.77949e-06	9.06816	1	-0.82	13.2182	-3.38488	0.00521779	0.103841	-2.38062	0	0.29	13.2182	1.54544	0.14747	0.882937	-5.26525
A_23_P200310	NM_017779	DEPDC1	DEP domain containing 1	Homo sapiens DEP domain containing 1 (DEPDC1), transcript variant 2, mRNA [NM_017779]	389400	8.44	8.49	10.41	9.26	4.79	4.61	3.89	4.12	4.73	10.52	10.66	10.67	10.65	10.09	10.13	10.6	9.77	4.417	8.34341	7.41702	6.8429e-06	0.000645932	4.14301	1	4.7955	8.34341	12.7323	1.81735e-08	1.48924e-06	9.97809	1	-0.3785	8.34341	-0.635576	0.536652	0.911691	-6.45218	0	0.515	8.34341	1.11644	0.285486	0.990568	-5.78731
A_24_P462899	NM_001012507	CENPW	centromere protein W	Homo sapiens centromere protein W (CENPW), mRNA [NM_001012507]	29914	10.27	11.19	10.27	10.9	5.19	6.39	7.14	5.77	7.49	10.84	11.12	10.96	11.02	10.73	10.57	10.92	10.89	3.1665	9.50924	5.87923	6.66815e-05	0.00273705	1.83893	1	4.536	9.50924	13.3163	1.08164e-08	1.05525e-06	10.5051	1	-1.3695	9.50924	-2.54275	0.025333	0.232586	-3.90874	0	0.335	9.50924	0.802991	0.437161	1	-6.08083
A_23_P300600	NM_021076	NEFH	neurofilament, heavy polypeptide	Homo sapiens neurofilament, heavy polypeptide (NEFH), mRNA [NM_021076]	641365	10.89	12.04	9.83	11.28	6.49	6.69	5.82	6.14	8.72	12.17	11.64	11.64	11.71	10.89	10.64	13.07	11.2	2.2925	10.0499	3.21156	0.00722527	0.0562336	-2.88406	0	4.72825	10.0499	10.4731	1.67501e-07	6.84355e-06	7.70087	1	-2.43575	10.0499	-3.41224	0.00495698	0.101176	-2.33027	0	1.025	10.0499	1.85377	0.0878023	0.747156	-4.82159
A_23_P11286	NM_019597	HNRNPH2	heterogeneous nuclear ribonucleoprotein H2 (HPrime)	Homo sapiens heterogeneous nuclear ribonucleoprotein H2 (HPrime) (HNRNPH2), transcript variant 1, mRNA [NM_019597]	440073	9.51	9.7	9.7	9.89	10.69	10.96	11.05	11.16	10.08	9.89	9.94	9.98	10.02	10.44	10.1	9.81	10.33	-0.377	10.192	-1.73146	0.108251	0.346831	-5.44517	0	-1.262	10.192	-9.16435	7.30887e-07	1.97623e-05	6.17604	-1	0.885	10.192	4.06458	0.00148158	0.053676	-1.13638	0	-0.313	10.192	-1.85584	0.0874874	0.746396	-4.81844
A_23_P131149	NM_002552	ORC4	origin recognition complex, subunit 4	Homo sapiens origin recognition complex, subunit 4 (ORC4), transcript variant 2, mRNA [NM_002552]	80863	9.3	9.36	9.15	9.46	10.2	10.1	10.35	10.34	9.43	9.12	9.02	8.95	9.32	9.27	9.2	9.26	9.37	-0.11625	9.48259	-0.721147	0.484248	0.827738	-6.60663	0	-0.92975	9.48259	-9.11941	7.70997e-07	2.04982e-05	6.1206	-1	0.8135	9.48259	5.04648	0.000261966	0.0209044	0.590201	1	-0.1325	9.48259	-1.06114	0.308939	0.999648	-5.84498
A_24_P241792	NM_198893	ZNF160	zinc finger protein 160	Homo sapiens zinc finger protein 160 (ZNF160), transcript variant 2, mRNA [NM_198893]	95	6.02	6.23	6.35	6.64	9.08	8.46	8.47	9.39	7.64	7.14	7.16	6.93	6.97	6.82	7.38	6.89	7.29	-1.329	7.34518	-3.80404	0.00239011	0.0274156	-1.78312	-1	-2.5405	7.34518	-11.4976	5.84576e-08	3.37904e-06	8.78407	-1	1.2115	7.34518	3.46771	0.00446795	0.0954266	-2.22817	0	-0.0515	7.34518	-0.190305	0.852162	1	-6.3923
A_23_P29575	NM_033281	MRPS36	mitochondrial ribosomal protein S36	Homo sapiens mitochondrial ribosomal protein S36 (MRPS36), nuclear gene encoding mitochondrial protein, mRNA [NM_033281]	100506172	13.38	13.55	13.25	13.33	12.51	12.63	12.52	12.65	12.91	13.42	13.66	13.61	13.43	13.37	13.22	13.43	13.31	0.4675	13.1871	3.25119	0.00670652	0.0536157	-2.81048	0	0.8	13.1871	8.79671	1.13835e-06	2.6946e-05	5.71594	1	-0.3325	13.1871	-2.31234	0.038745	0.286522	-4.3083	0	0.235	13.1871	2.10985	0.0559099	0.636229	-4.42002
A_24_P217848	NM_003510	HIST1H2AK	histone cluster 1, H2ak	Homo sapiens histone cluster 1, H2ak (HIST1H2AK), mRNA [NM_003510]	84792	15.35	14.77	14.79	15.22	11.86	12.92	12.64	12.34	12.7	14.96	15.02	14.85	14.86	15.29	14.94	15.31	14.81	2.3325	14.2724	6.79827	1.64711e-05	0.00107943	3.25636	1	2.5925	14.2724	11.9472	3.77508e-08	2.47926e-06	9.2321	1	-0.26	14.2724	-0.757792	0.46279	0.871655	-6.36511	0	-0.1925	14.2724	-0.724322	0.482364	1	-6.14112
A_23_P160354	NM_181690	AKT3	v-akt murine thymoma viral oncogene homolog 3 (protein kinase B, gamma)	Homo sapiens v-akt murine thymoma viral oncogene homolog 3 (protein kinase B, gamma) (AKT3), transcript variant 2, mRNA [NM_181690]	105373853	7.35	6.34	6.94	6.72	10.08	9.15	9.92	9.53	8.77	8.04	8.38	7.98	8.06	8.4	8.52	7.75	8.52	-1.93625	8.26229	-4.91382	0.000328672	0.00755861	0.21952	-1	-2.83175	8.26229	-11.3627	6.68426e-08	3.6197e-06	8.6465	-1	0.8955	8.26229	2.2726	0.0416598	0.297458	-4.37581	0	-0.33925	8.26229	-1.11148	0.28753	0.991975	-5.79258
A_23_P148984	NM_018122	DARS2	aspartyl-tRNA synthetase 2, mitochondrial	Homo sapiens aspartyl-tRNA synthetase 2, mitochondrial (DARS2), nuclear gene encoding mitochondrial protein, mRNA [NM_018122]	399909	6.21	7.28	5.71	7.64	1.96	1.93	1.95	2.66	3.69	8.3	8.22	8.33	8.42	7.95	8.09	8.43	8.11	3.02375	6.16876	5.51021	0.000120819	0.00401867	1.23538	1	4.58525	6.16876	13.2116	1.18535e-08	1.1155e-06	10.4123	1	-1.5615	6.16876	-2.84554	0.0143838	0.175557	-3.36763	0	0.29575	6.16876	0.695779	0.499452	1	-6.16159
A_33_P3398401	NM_016302	CRBN	cereblon	Homo sapiens cereblon (CRBN), transcript variant 1, mRNA [NM_016302]	347918	11.06	10.67	10.86	10.75	12.05	12.16	12.15	12.56	11.55	10.66	10.84	10.86	10.76	11.09	10.78	10.64	11.19	-0.715	11.2135	-3.06211	0.00957156	0.0678873	-3.16087	0	-1.395	11.2135	-9.44623	5.25121e-07	1.53795e-05	6.51897	-1	0.68	11.2135	2.91221	0.0126899	0.164004	-3.24675	0	-0.155	11.2135	-0.856979	0.407778	1	-6.03623
A_23_P52017	NM_018136	ASPM	asp (abnormal spindle) homolog, microcephaly associated (Drosophila)	Homo sapiens asp (abnormal spindle) homolog, microcephaly associated (Drosophila) (ASPM), transcript variant 1, mRNA [NM_018136]	400084	10.98	10.62	12.99	11.86	6.46	6.24	6.18	5.26	7.22	12.72	12.69	12.79	12.73	12.33	12.39	12.58	12.21	4.3905	10.4852	6.62733	2.11794e-05	0.00127507	3.00194	1	5.5785	10.4852	13.3141	1.08372e-08	1.05525e-06	10.5031	1	-1.188	10.4852	-1.79325	0.0974399	0.461159	-5.14652	0	0.3725	10.4852	0.725898	0.481432	1	-6.13996
A_21_P0011301	NR_026589	WHAMMP2	WAS protein homolog associated with actin, golgi membranes and microtubules pseudogene 2	Homo sapiens WAS protein homolog associated with actin, golgi membranes and microtubules pseudogene 2 (WHAMMP2), non-coding RNA [NR_026589]	2050	5.82	6.94	6.53	6.73	9.06	9.86	10.19	9.78	8.55	6.17	6.48	5.86	6.12	6.03	5.89	6.77	7.1	-2.0475	7.28818	-4.91304	0.000329114	0.00755861	0.218156	-1	-3.2195	7.28818	-12.2148	2.92924e-08	2.09298e-06	9.49141	-1	1.172	7.28818	2.81225	0.0153112	0.181286	-3.42778	0	0.19925	7.28818	0.617233	0.548292	1	-6.21397
A_21_P0012050	ENST00000419394	XLOC_l2_007835			5866	6.47	6.23	6.63	5.77	8.09	8.3	8.19	8.06	7.54	5.99	6.19	6.25	5.8	6.16	6.08	5.7	6.47	-1.26825	6.70218	-4.05439	0.00150935	0.0201511	-1.3215	-1	-1.884	6.70218	-9.52296	4.80557e-07	1.44716e-05	6.61089	-1	0.61575	6.70218	1.96845	0.0718755	0.394089	-4.87538	0	-0.06025	6.70218	-0.248658	0.807712	1	-6.37887
A_23_P408830	NM_172215	CAMKK2	calcium/calmodulin-dependent protein kinase kinase 2, beta	Homo sapiens calcium/calmodulin-dependent protein kinase kinase 2, beta (CAMKK2), transcript variant 6, mRNA [NM_172215]	102465498	8.62	9.26	8.64	9.2	7.22	7.17	7.28	7.24	8.75	9.01	9.21	9.01	9.07	9.04	9.04	9	9.38	0.18275	8.59647	0.778411	0.450983	0.802427	-6.56272	0	1.7005	8.59647	11.4524	6.11335e-08	3.44974e-06	8.73815	1	-1.51775	8.59647	-6.46475	2.69984e-05	0.00502024	2.85063	-1	0.03525	8.59647	0.193836	0.849456	1	-6.39158
A_32_P216426	NM_001011724	HNRNPA1L2	heterogeneous nuclear ribonucleoprotein A1-like 2	Homo sapiens heterogeneous nuclear ribonucleoprotein A1-like 2 (HNRNPA1L2), transcript variant 1, mRNA [NM_001011724]	29843	12.73	12.87	12.52	12.79	13.63	13.66	13.82	13.58	13.02	12.11	12.05	11.92	12.28	12.47	12.19	12.17	12.67	-0.2925	12.7341	-1.44109	0.17443	0.472375	-5.8532	0	-0.945	12.7341	-7.36151	7.38934e-06	0.000109185	3.76908	-1	0.6525	12.7341	3.21474	0.0071822	0.122347	-2.69356	0	-0.24	12.7341	-1.52651	0.152077	0.889382	-5.29081
A_33_P3296682	NM_002492	NDUFB5	NADH dehydrogenase (ubiquinone) 1 beta subcomplex, 5, 16kDa	Homo sapiens NADH dehydrogenase (ubiquinone) 1 beta subcomplex, 5, 16kDa (NDUFB5), nuclear gene encoding mitochondrial protein, transcript variant 1, mRNA [NM_002492]	80742	11.25	11.63	11.16	11.73	9.73	9.09	9.57	9.1	10.32	11.62	11.7	11.64	11.7	11.64	11.64	11.79	11.71	1.1225	11.0011	4.39609	0.000814535	0.0135959	-0.69943	1	2.07025	11.0011	12.8196	1.67956e-08	1.43213e-06	10.0583	1	-0.94775	11.0011	-3.71171	0.00283562	0.0757809	-1.77979	0	0.025	11.0011	0.126399	0.90145	1	-6.40292
A_23_P501451	NM_001014999	SLX1A	SLX1 structure-specific endonuclease subunit homolog A (S. cerevisiae)	Homo sapiens SLX1 structure-specific endonuclease subunit homolog A (S. cerevisiae) (SLX1A), transcript variant 1, mRNA [NM_001014999]	50616	12.88	12.4	12.66	12.43	10.33	10.64	9.95	9.56	11.22	13.27	13.06	13.19	12.87	12.95	12.73	12.94	12.79	1.3725	12.1099	4.28682	0.000990718	0.0153836	-0.897183	1	2.47275	12.1099	12.2116	2.93792e-08	2.09433e-06	9.48839	1	-1.10025	12.1099	-3.43648	0.0047369	0.0985933	-2.28565	0	0.2575	12.1099	1.0383	0.31903	1	-5.86808
A_23_P88484	NM_001025248	DUT	deoxyuridine triphosphatase	Homo sapiens deoxyuridine triphosphatase (DUT), nuclear gene encoding mitochondrial protein, transcript variant 1, mRNA [NM_001025248]	51124	14.98	15.69	15.22	15.81	13.01	13.27	13.37	13.52	14.1	15.78	15.95	15.96	15.95	15.14	15.85	16.17	15.2	1.325	14.9982	3.49757	0.00422529	0.0396881	-2.35223	1	2.1325	14.9982	8.90041	1.00322e-06	2.43893e-05	5.84722	1	-0.8075	14.9982	-2.13154	0.0537763	0.338661	-4.61156	0	0.415	14.9982	1.41424	0.182003	0.931795	-5.43795
A_33_P3359115	NM_018368	LMBRD1	LMBR1 domain containing 1	Homo sapiens LMBR1 domain containing 1 (LMBRD1), mRNA [NM_018368]	107987545	10.46	10.96	10.49	10.92	12.06	12.14	12.22	12.4	11.75	10.64	10.73	10.69	10.66	11.02	10.7	10.72	10.91	-1.0425	11.1453	-4.99072	0.000288091	0.00697222	0.353197	-1	-1.4975	11.1453	-11.3351	6.87179e-08	3.70177e-06	8.61809	-1	0.455	11.1453	2.1782	0.0494414	0.324599	-4.53429	0	-0.18	11.1453	-1.11246	0.287126	0.99169	-5.79154
A_19_P00320719	NM_002393	MDM4		Homo sapiens Mdm4 p53 binding protein homolog (mouse) (MDM4), transcript variant 1, mRNA [NM_002393]	80323	10.09	9.8	9.21	9.5	11.54	12.23	11.91	11.93	11.12	8.9	8.8	8.76	8.98	9.73	9.6	8.58	9.81	-1.468	10.0291	-3.72241	0.00277991	0.0300867	-1.9344	-1	-2.2505	10.0291	-9.02291	8.65319e-07	2.22582e-05	6.00079	-1	0.7825	10.0291	1.98419	0.0699107	0.388557	-4.85039	0	-0.805	10.0291	-2.63523	0.021326	0.427726	-3.53175
A_23_P10385	NM_016448	DTL	denticleless homolog (Drosophila)	Homo sapiens denticleless homolog (Drosophila) (DTL), mRNA [NM_016448]	353514	10.23	10.16	10.5	10.73	3.43	6.08	5.46	4.75	7.21	10.29	10.3	10.32	10.38	9.94	10.39	10.56	9.85	3.192	8.85782	4.7213	0.000458743	0.00949823	-0.118474	1	5.4755	8.85782	12.8054	1.70113e-08	1.43467e-06	10.0453	1	-2.2835	8.85782	-3.37754	0.00529014	0.104653	-2.39414	0	0.156	8.85782	0.297885	0.770743	1	-6.3648
A_33_P3628409	NR_037701	PKI55	DKFZp434H1419	Homo sapiens DKFZp434H1419 (PKI55), non-coding RNA [NR_037701]	3291	8.77	8.13	7.66	7.94	5.53	5.34	5.84	5.8	6.78	7.07	7.09	7.15	7.29	7.19	7.61	7.17	7.6	1.34725	7.05565	4.00461	0.00165302	0.0213578	-1.41296	1	2.499	7.05565	11.7449	4.58811e-08	2.85526e-06	9.03242	1	-1.15175	7.05565	-3.4235	0.0048535	0.099888	-2.30954	0	-0.24925	7.05565	-0.95647	0.357184	1	-5.94739
A_23_P73780	NM_001569	IRAK1	interleukin-1 receptor-associated kinase 1	Homo sapiens interleukin-1 receptor-associated kinase 1 (IRAK1), transcript variant 1, mRNA [NM_001569]	79073	11.07	11.49	11.18	11.13	10.22	10.28	10.18	10.25	11.44	10.61	10.51	10.68	10.73	10.11	10.69	10.72	10.29	-0.2225	10.6812	-1.01502	0.32957	0.69076	-6.34998	0	0.985	10.6812	7.10478	1.05949e-05	0.000143318	3.39359	1	-1.2075	10.6812	-5.50847	0.000121162	0.0129409	1.35916	-1	0.2325	10.6812	1.36928	0.195298	0.948285	-5.49464
A_24_P7085	NR_002778	RPL29P2	ribosomal protein L29 pseudogene 2	Homo sapiens ribosomal protein L29 pseudogene 2 (RPL29P2), non-coding RNA [NR_002778]	1013	12.69	12.86	12.85	12.76	13.8	14.02	14.15	13.69	13.39	12.29	12.2	12.24	12.14	12.51	12.32	12.34	12.65	-0.6	12.8765	-3.42076	0.00487843	0.0436344	-2.49515	-1	-1.125	12.8765	-10.1413	2.39857e-07	8.92007e-06	7.33009	-1	0.525	12.8765	2.99317	0.0108975	0.152136	-3.09936	0	-0.1975	12.8765	-1.45366	0.170976	0.916934	-5.38717
A_23_P115792	NM_001001974	PLEKHA1	pleckstrin homology domain containing, family A (phosphoinositide binding specific) member 1	Homo sapiens pleckstrin homology domain containing, family A (phosphoinositide binding specific) member 1 (PLEKHA1), transcript variant 2, mRNA [NM_001001974]	26034	9.8	9.37	10.28	9.74	11.55	11.84	11.65	11.66	11.39	8.95	9.27	9.12	9.06	9.98	9.14	9.01	10.39	-1.5915	10.1291	-3.63705	0.00325746	0.0333648	-2.09286	-1	-1.8765	10.1291	-6.7805	1.69043e-05	0.000204221	2.90676	-1	0.285	10.1291	0.65131	0.52678	0.906083	-6.44176	0	-0.45875	10.1291	-1.35345	0.200164	0.954007	-5.51427
A_23_P75204	NM_017615	NSMCE4A	non-SMC element 4 homolog A (S. cerevisiae)	Homo sapiens non-SMC element 4 homolog A (S. cerevisiae) (NSMCE4A), transcript variant 1, mRNA [NM_017615]	388512	11.42	11.38	11.09	11.26	10.06	10.11	10.4	10.27	10.8	11.53	11.59	11.55	11.53	11.46	11.44	11.57	11.62	0.4875	11.1224	3.28032	0.00634923	0.051847	-2.75636	0	1.0775	11.1224	11.4638	6.0449e-08	3.42992e-06	8.7497	1	-0.59	11.1224	-3.97003	0.00176105	0.0585636	-1.30796	0	0.1	11.1224	0.868692	0.401582	1	-6.02622
A_23_P135857	NM_004836	EIF2AK3	eukaryotic translation initiation factor 2-alpha kinase 3	Homo sapiens eukaryotic translation initiation factor 2-alpha kinase 3 (EIF2AK3), mRNA [NM_004836]	116039	4.53	5.19	4.46	4.75	6.8	6.95	6.72	6.36	6.43	4.78	4.58	5.57	6.09	5.18	4.86	4.16	5.08	-1.7015	5.441	-3.35153	0.00555464	0.047455	-2.62396	-1	-1.97625	5.441	-6.15492	4.33072e-05	0.00042234	1.92698	-1	0.27475	5.441	0.541188	0.598005	0.944368	-6.5096	0	0.2335	5.441	0.593775	0.56338	1	-6.22847
A_23_P250294	NM_016006	ABHD5	abhydrolase domain containing 5	Homo sapiens abhydrolase domain containing 5 (ABHD5), mRNA [NM_016006]	340543	9.41	9.64	8.9	9.59	7.17	7.72	7.44	7.44	8.58	9.55	9.55	9.64	9.74	9.4	9.15	9.73	9.36	0.802	8.94065	3.01582	0.0104427	0.0720623	-3.2463	0	1.93925	8.94065	11.5302	5.66104e-08	3.3032e-06	8.81701	1	-1.13725	8.94065	-4.27649	0.0010093	0.0425537	-0.754663	-1	0.34475	8.94065	1.67363	0.119323	0.832479	-5.08679
A_32_P204676	NM_001444	FABP5	fatty acid binding protein 5 (psoriasis-associated)	Homo sapiens fatty acid binding protein 5 (psoriasis-associated) (FABP5), mRNA [NM_001444]	65990	12.59	13.31	11.96	13.48	8.12	9.01	9.27	8.89	10.24	13.72	13.79	13.7	13.54	12.9	13.42	13.52	12.91	2.595	12.022	5.03007	0.000269386	0.00672745	0.421308	1	4.0115	12.022	12.2946	2.71828e-08	1.98146e-06	9.56772	1	-1.4165	12.022	-2.7457	0.0173462	0.192807	-3.54762	0	0.5275	12.022	1.32003	0.210769	0.96126	-5.55519
A_23_P50418	NM_153358	ZNF791	zinc finger protein 791	Homo sapiens zinc finger protein 791 (ZNF791), mRNA [NM_153358]	101929651	8.56	9.31	9.27	8.7	10.89	10.95	10.8	10.77	10.79	8.57	8.55	8.58	8.51	9.15	8.6	8.43	8.74	-1.82975	9.36271	-6.62846	2.11441e-05	0.00127507	3.00363	-1	-1.89225	9.36271	-10.8385	1.13998e-07	5.27766e-06	8.09754	-1	0.0625	9.36271	0.226413	0.824584	1	-6.63632	0	-0.323	9.36271	-1.51059	0.156047	0.895299	-5.31214
A_23_P251680	NM_000754	COMT	catechol-O-methyltransferase	Homo sapiens catechol-O-methyltransferase (COMT), transcript variant 1, mRNA [NM_000754]	23569	10.59	10.92	10.4	10.99	8.73	7.91	7.7	7.63	9.76	11.09	10.98	10.99	10.98	10.76	10.95	10.95	10.78	0.965	10.1243	2.85957	0.0140097	0.0884149	-3.53324	0	2.73175	10.1243	12.7992	1.71061e-08	1.4387e-06	10.0397	1	-1.76675	10.1243	-5.23538	0.000190443	0.0172894	0.908297	-1	0.155	10.1243	0.592965	0.563906	1	-6.22897
A_33_P3416366	NM_005483	CHAF1A	chromatin assembly factor 1, subunit A (p150)	Homo sapiens chromatin assembly factor 1, subunit A (p150) (CHAF1A), mRNA [NM_005483]	128025	8.73	9.31	9.02	9.56	6.65	6.58	7.22	7.08	6.97	9.45	9.32	9.15	9.28	7.87	9.2	9.56	8.32	2.182	8.42718	4.36979	0.000853725	0.0139604	-0.746908	1	2.27175	8.42718	7.19344	9.3464e-06	0.000130818	3.52425	1	-0.08975	8.42718	-0.179738	0.860273	1	-6.64637	0	0.7655	8.42718	1.97914	0.0705359	0.689215	-4.62825
A_24_P40551	NM_001080425	BEX4	brain expressed, X-linked 4	Homo sapiens brain expressed, X-linked 4 (BEX4), transcript variant 2, mRNA [NM_001080425]	54756	7.98	8.45	8.09	7.64	9.64	9.99	10.12	10.15	9.89	7.13	7.34	7.18	7.2	7.47	7.85	7.49	7.59	-1.852	8.304	-7.10842	1.05403e-05	0.000851699	3.70743	-1	-1.93625	8.304	-11.7507	4.56227e-08	2.84492e-06	9.03821	-1	0.08425	8.304	0.323372	0.751824	1	-6.60815	0	-0.44825	8.304	-2.22114	0.0457452	0.595536	-4.23805
A_33_P3269278	NM_153257	ZNF461	zinc finger protein 461	Homo sapiens zinc finger protein 461 (ZNF461), mRNA [NM_153257]	101929524	6.09	6.11	6.58	6.46	8.57	7.85	8.18	8.5	7.51	6.46	6.69	6.75	6.78	6.66	6.43	6.86	6.94	-1.20025	7.02559	-4.57972	0.000588039	0.0110122	-0.369914	-1	-1.96575	7.02559	-11.8595	4.10672e-08	2.63539e-06	9.14593	-1	0.7655	7.02559	2.92087	0.0124849	0.162622	-3.23101	0	0.12475	7.02559	0.614515	0.550029	1	-6.21568
A_23_P90542	NM_152606	ZNF540	zinc finger protein 540	Homo sapiens zinc finger protein 540 (ZNF540), transcript variant 2, mRNA [NM_152606]	101928626	3.23	3.39	3.8	2.65	8.54	6.71	7.22	7.81	6.64	3.38	2.79	2.23	2.29	3.92	3.5	3.13	4.36	-3.37375	4.44818	-5.10316	0.000237941	0.00614091	0.547266	-1	-4.30025	4.44818	-10.2847	2.05161e-07	8.01608e-06	7.49151	-1	0.9265	4.44818	1.40143	0.185712	0.622475	-5.69535	0	-1.034	4.44818	-2.01916	0.0657186	0.67343	-4.56517
A_23_P75038	NM_014881	DCLRE1A	DNA cross-link repair 1A	Homo sapiens DNA cross-link repair 1A (DCLRE1A), mRNA [NM_014881]	283688	10.06	9.57	10.36	10.09	7.51	7.06	7.09	8.01	8.13	11.22	11.11	11.08	11.19	10.94	11.19	11.17	10.84	1.89525	9.80112	5.70042	8.87249e-05	0.00330757	1.54893	1	2.60425	9.80112	12.3849	2.49899e-08	1.8768e-06	9.65355	1	-0.709	9.80112	-2.13249	0.0536846	0.338387	-4.60999	0	0.085	9.80112	0.330053	0.746891	1	-6.35426
A_23_P201951	NM_016374	ARID4B	AT rich interactive domain 4B (RBP1-like)	Homo sapiens AT rich interactive domain 4B (RBP1-like) (ARID4B), transcript variant 1, mRNA [NM_016374]	353088	10.04	10.55	10.54	10.19	11.66	11.78	12.09	11.97	11.53	10.55	10.6	10.61	10.31	9.93	10.28	10.16	10.06	-1.2	10.7556	-5.28114	0.000176417	0.00503744	0.850968	-1	-1.545	10.7556	-10.7509	1.24895e-07	5.6527e-06	8.0035	-1	0.345	10.7556	1.51833	0.154108	0.574013	-5.54099	0	0.4145	10.7556	2.35502	0.0358312	0.534655	-4.0142
A_24_P66001	NM_001003684	UQCR10	ubiquinol-cytochrome c reductase, complex III subunit X	Homo sapiens ubiquinol-cytochrome c reductase, complex III subunit X (UQCR10), nuclear gene encoding mitochondrial protein, transcript variant 2, mRNA [NM_001003684]	26133	8.06	8.84	8.79	8.69	6.62	6.73	6.31	6.8	7.14	8.54	8.62	8.51	8.71	8.38	8.85	8.72	8.74	1.454	8.06129	5.3388	0.000160271	0.00476848	0.948431	1	1.9775	8.06129	11.4806	5.94496e-08	3.4163e-06	8.76681	1	-0.5235	8.06129	-1.92219	0.0779519	0.412222	-4.94831	0	-0.01575	8.06129	-0.0746594	0.941681	1	-6.40839
A_23_P48099	NM_024057	NUP37	nucleoporin 37kDa	Homo sapiens nucleoporin 37kDa (NUP37), mRNA [NM_024057]	728047	10.41	10.81	10.77	11.08	9.27	9.19	9.43	9.39	8.81	11.17	11.15	11.12	11.44	11.13	10.94	11.4	11.12	1.9605	10.5074	9.04975	8.37907e-07	0.000169044	6.24218	1	1.44775	10.5074	10.5666	1.51649e-07	6.42107e-06	7.80342	1	0.51275	10.5074	2.36688	0.03506	0.272251	-4.21492	0	0.185	10.5074	1.10247	0.291279	0.993644	-5.8021
A_33_P3288359	NM_002801	PSMB10	proteasome (prosome, macropain) subunit, beta type, 10	Homo sapiens proteasome (prosome, macropain) subunit, beta type, 10 (PSMB10), mRNA [NM_002801]	83439	16.74	16.78	16.02	16.77	14.72	14.01	14.22	14.04	15.14	16.8	16.26	16.66	16.74	16.74	16.69	16.61	16.65	1.4375	15.9759	4.52983	0.000642202	0.0117269	-0.459073	1	2.33	15.9759	11.6091	5.23792e-08	3.13331e-06	8.89668	1	-0.8925	15.9759	-2.81243	0.015306	0.181286	-3.42745	0	-0.1	15.9759	-0.406816	0.691105	1	-6.32483
A_23_P73763	NM_006014	LAGE3	L antigen family, member 3	Homo sapiens L antigen family, member 3 (LAGE3), mRNA [NM_006014]	140733	12.98	13.11	12.73	13	11.1	10.38	10.74	9.96	11.55	12.97	12.91	13.11	13.29	13.14	12.94	13.26	13.12	1.405	12.3702	4.46155	0.000724863	0.0126767	-0.581535	1	2.409	12.3702	12.0953	3.27856e-08	2.23677e-06	9.3763	1	-1.004	12.3702	-3.18819	0.00754997	0.125539	-2.74233	0	0.03	12.3702	0.122986	0.904097	1	-6.40337
A_33_P3324086	NM_001031713	CCDC90A	coiled-coil domain containing 90A	Homo sapiens coiled-coil domain containing 90A (CCDC90A), mRNA [NM_001031713]	51230	11.89	12.52	11.62	12.26	9.96	10.12	10.13	9.7	10.96	12.44	12.55	12.48	12.56	12.29	12.53	12.71	12.45	1.1125	11.7159	4.06226	0.00148787	0.0200027	-1.30707	1	2.09475	11.7159	12.094	3.28266e-08	2.23677e-06	9.37502	1	-0.98225	11.7159	-3.58665	0.003578	0.0844666	-2.0094	0	0.0975	11.7159	0.459617	0.653777	1	-6.30113
A_23_P63789	NM_032997	ZWINT	ZW10 interactor	Homo sapiens ZW10 interactor (ZWINT), transcript variant 2, mRNA [NM_032997]	100500903	10.75	11.75	11.81	12.04	3.47	5.67	6.43	4.6	8.57	12.33	12.35	12.32	12.36	11.95	12.08	12.53	11.87	3.0125	10.1698	3.783	0.00248488	0.0281265	-1.82209	1	6.5445	10.1698	12.9944	1.43619e-08	1.27755e-06	10.2174	1	-3.532	10.1698	-4.43537	0.000759435	0.0369873	-0.471383	-1	0.325	10.1698	0.526886	0.607607	1	-6.26691
A_33_P3359012	NM_004420	DUSP8	dual specificity phosphatase 8	Homo sapiens dual specificity phosphatase 8 (DUSP8), mRNA [NM_004420]	93978	10.75	11.42	11.43	10.36	13.95	13.77	13.75	13.37	13.16	8.39	8.67	8.78	8.58	8.98	8.38	8.41	8.82	-2.17	10.6452	-5.70971	8.74082e-05	0.00328227	1.56412	-1	-2.72	10.6452	-11.316	7.00408e-08	3.75042e-06	8.59851	-1	0.55	10.6452	1.44716	0.172754	0.603928	-5.636	0	-0.0765	10.6452	-0.259861	0.799253	1	-6.37589
A_23_P361419	NM_018369	DEPDC1B	DEP domain containing 1B	Homo sapiens DEP domain containing 1B (DEPDC1B), transcript variant 1, mRNA [NM_018369]	401427	5.06	6.02	6.9	6.8	2.21	2.27	2.21	2.19	2.22	7.15	7.21	7.25	7.36	7.15	6.42	7.23	7.35	3.976	5.46924	7.81131	4.00803e-06	0.000446627	4.68084	1	3.9725	5.46924	12.3399	2.60581e-08	1.9335e-06	9.61085	1	0.0035	5.46924	0.00687615	0.994623	1	-6.6635	0	0.45375	5.46924	1.15085	0.271589	0.989798	-5.75023
A_23_P364465	NM_022913	GPBP1	GC-rich promoter binding protein 1	Homo sapiens GC-rich promoter binding protein 1 (GPBP1), transcript variant 1, mRNA [NM_022913]	693166	12.55	12.78	12.96	12.89	13.92	13.96	13.97	14.31	13.72	12.75	12.83	12.92	12.64	12.64	12.63	12.76	12.64	-0.925	13.11	-5.13072	0.000227104	0.00595078	0.594578	-1	-1.245	13.11	-10.9188	1.04902e-07	4.97389e-06	8.18316	-1	0.32	13.11	1.77495	0.100536	0.46867	-5.17402	0	0.15	13.11	1.07412	0.303308	0.999194	-5.83166
A_23_P104362	NM_004092	ECHS1	enoyl CoA hydratase, short chain, 1, mitochondrial	Homo sapiens enoyl CoA hydratase, short chain, 1, mitochondrial (ECHS1), nuclear gene encoding mitochondrial protein, mRNA [NM_004092]	91120	11.66	11.85	11.5	11.92	9.85	9.59	9.79	8.92	10.74	11.83	11.82	11.78	11.93	12.03	12.1	11.82	11.93	0.9925	11.2395	3.60372	0.00346601	0.0346942	-2.15481	1	2.19225	11.2395	12.5858	2.07668e-08	1.61744e-06	9.84227	1	-1.19975	11.2395	-4.35623	0.000874694	0.0396854	-0.612143	-1	-0.225	11.2395	-1.0547	0.311761	0.999755	-5.85153
A_23_P98898	NM_001798	CDK2	cyclin-dependent kinase 2	Homo sapiens cyclin-dependent kinase 2 (CDK2), transcript variant 1, mRNA [NM_001798]	79603	7.22	7.58	6.96	7.52	5.2	4.1	4.87	4.84	5.63	7.89	7.85	7.77	7.75	7.24	7.67	7.96	7.17	1.68575	6.77871	4.48141	0.000699745	0.0124061	-0.545874	1	2.56575	6.77871	10.7846	1.20571e-07	5.4973e-06	8.0398	1	-0.88	6.77871	-2.3394	0.0368727	0.279077	-4.26207	0	0.36025	6.77871	1.23637	0.239317	0.983258	-5.65421
A_23_P209619	NM_022374	ATL2	atlastin GTPase 2	Homo sapiens atlastin GTPase 2 (ATL2), transcript variant 1, mRNA [NM_022374]	677771	9.74	10.39	10.38	9.86	11.72	11.76	11.75	11.95	11.17	10.35	10.36	10.38	10.41	10.31	10.39	10.5	10.46	-1.0775	10.6988	-4.96674	0.000300153	0.00717406	0.311588	-1	-1.7025	10.6988	-12.4083	2.44549e-08	1.8456e-06	9.67563	-1	0.625	10.6988	2.88094	0.0134583	0.16958	-3.30351	0	0.025	10.6988	0.148771	0.884136	1	-6.39969
A_23_P1552	NM_001814	CTSC	cathepsin C	Homo sapiens cathepsin C (CTSC), transcript variant 1, mRNA [NM_001814]	79625	10.23	10.48	10.34	10.9	8.93	8.62	8.32	8.74	8.91	10.93	10.99	10.91	10.79	10.04	10.56	10.86	9.81	1.5765	10.0218	4.47027	0.000713723	0.0125601	-0.565876	1	1.83375	10.0218	8.22148	2.34259e-06	4.59978e-05	4.96548	1	-0.25725	10.0218	-0.729449	0.479334	0.88035	-6.38655	0	0.605	10.0218	2.21472	0.0462807	0.598469	-4.24866
A_23_P89509	NM_006461	SPAG5	sperm associated antigen 5	Homo sapiens sperm associated antigen 5 (SPAG5), mRNA [NM_006461]	148932	12.02	12.21	13.04	12.78	9.83	10.29	10.18	9.96	9.77	13.22	13.3	13.38	13.42	12.84	12.96	13.31	12.57	2.7475	12.0632	7.90397	3.5441e-06	0.000409722	4.80426	1	2.4475	12.0632	11.1327	8.42705e-08	4.23645e-06	8.40845	1	0.3	12.0632	0.863035	0.404566	0.842431	-6.27906	0	0.43	12.0632	1.59698	0.135527	0.864594	-5.1946
A_24_P9321	NM_003533	HIST1H3I	histone cluster 1, H3i	Homo sapiens histone cluster 1, H3i (HIST1H3I), mRNA [NM_003533]	84832	11.43	10.68	10.35	11.42	7.94	8.28	8.45	7.92	8.43	11.34	11.11	10.97	10.68	10.7	11.09	11.64	10.55	2.543	10.176	5.56776	0.000109985	0.0038017	1.33079	1	2.81875	10.176	9.75799	3.67504e-07	1.20294e-05	6.88871	1	-0.27575	10.176	-0.603739	0.556944	0.923247	-6.47252	0	0.13	10.176	0.367453	0.719501	1	-6.34067
A_32_P62997	NM_018492	PBK	PDZ binding kinase	Homo sapiens PDZ binding kinase (PBK), mRNA [NM_018492]	405753	9.99	10.35	11.18	10.81	2.92	5.76	4.74	4.87	6.64	10.98	10.88	10.95	11.14	10.53	10.75	11.2	10.61	3.937	9.07676	5.34145	0.000159566	0.00475418	0.952906	1	6.009	9.07676	12.8904	1.57597e-08	1.36644e-06	10.123	1	-2.072	9.07676	-2.81115	0.0153429	0.181591	-3.42977	0	0.3475	9.07676	0.608658	0.553782	1	-6.21933
A_23_P114164	NM_013444	UBQLN2	ubiquilin 2	Homo sapiens ubiquilin 2 (UBQLN2), mRNA [NM_013444]	221178	9.5	9.03	9.12	9.36	10.53	10.92	10.9	11.18	10.75	9.69	9.55	9.62	9.76	9.75	9.67	9.73	9.71	-1.49925	9.92724	-6.99327	1.24223e-05	0.000928425	3.54153	-1	-1.63175	9.92724	-12.0345	3.47318e-08	2.35102e-06	9.31735	-1	0.1325	9.92724	0.618048	0.547772	0.918198	-6.4635	0	-0.058	9.92724	-0.349268	0.732771	1	-6.34746
A_23_P90130	NM_004851	NAPSA	napsin A aspartic peptidase	Homo sapiens napsin A aspartic peptidase (NAPSA), mRNA [NM_004851]	116135	8.85	8.96	8.4	9.02	5.85	6.52	6.5	5.49	8.43	7.13	7.85	7.9	7.42	8.24	6.75	7.67	7.75	0.3785	7.57259	0.736145	0.475393	0.82133	-6.59542	0	2.7155	7.57259	8.3506	1.98604e-06	4.06518e-05	5.13728	1	-2.337	7.57259	-4.54523	0.000624946	0.0332017	-0.277117	-1	0.08	7.57259	0.200869	0.844071	1	-6.39013
A_23_P54649	NM_003789	TRADD	TNFRSF1A-associated via death domain	Homo sapiens TNFRSF1A-associated via death domain (TRADD), mRNA [NM_003789]	85441	13.22	13.13	13.04	13.15	12.17	12.25	12.46	12.11	12.66	13.5	13.83	13.93	13.89	13.39	13.21	13.66	13.54	0.475	13.1259	2.71897	0.0182364	0.10606	-3.78891	0	0.8875	13.1259	8.03248	2.99313e-06	5.54618e-05	4.7104	1	-0.4125	13.1259	-2.36121	0.0354265	0.273582	-4.22466	0	0.4875	13.1259	3.60255	0.00347356	0.164698	-1.79987
A_23_P160503	NM_016066	GLRX2	glutaredoxin 2	Homo sapiens glutaredoxin 2 (GLRX2), transcript variant 1, mRNA [NM_016066]	342132	9.09	9.16	8.71	9.42	7.25	7.53	7.01	7.47	7.26	9.63	9.73	9.79	10.07	9.46	9.47	9.9	9.64	1.83625	8.85818	7.22705	8.91487e-06	0.000764376	3.87643	1	1.781	8.85818	11.0832	8.86275e-08	4.4359e-06	8.35661	1	0.05525	8.85818	0.217451	0.831408	1	-6.63843	0	0.34	8.85818	1.72756	0.108969	0.805055	-5.00908
A_23_P3221	NM_021199	SQRDL	sulfide quinone reductase-like (yeast)	Homo sapiens sulfide quinone reductase-like (yeast) (SQRDL), nuclear gene encoding mitochondrial protein, mRNA [NM_021199]	643677	13.17	13.8	13.4	13.61	12.01	11.31	11.53	11.48	12.54	14.27	14.39	14.47	14.29	13.78	13.83	14.25	13.82	0.955	13.2912	3.6215	0.00335315	0.0339573	-2.12177	1	1.9125	13.2912	11.4672	6.02479e-08	3.42481e-06	8.75312	1	-0.9575	13.2912	-3.63098	0.0032945	0.0819055	-1.92795	0	0.55	13.2912	2.6926	0.0191588	0.404774	-3.43114
A_24_P272873	NR_004844	RPL13AP3	ribosomal protein L13a pseudogene 3	Homo sapiens ribosomal protein L13a pseudogene 3 (RPL13AP3), non-coding RNA [NR_004844]	1572	14.07	14.14	14.22	13.82	14.94	14.98	15.06	14.98	14.67	13.52	13.45	13.46	13.58	13.69	13.54	13.31	13.83	-0.6075	14.0741	-3.31962	0.00589747	0.0492925	-2.6833	-1	-0.9275	14.0741	-8.01356	3.06812e-06	5.66072e-05	4.68463	-1	0.32	14.0741	1.74861	0.105149	0.478425	-5.21332	0	-0.1125	14.0741	-0.793631	0.442392	1	-6.08829
A_23_P256773	NM_003310	TSSC1	tumor suppressing subtransferable candidate 1	Homo sapiens tumor suppressing subtransferable candidate 1 (TSSC1), mRNA [NM_003310]	84436	12.29	12.38	12.11	12.41	10.97	10.32	10.62	10.18	11.02	12.54	12.61	12.73	12.82	12.41	12.63	12.57	12.53	1.2775	11.9494	5.3162	0.000166406	0.00485946	0.910289	1	1.775	11.9494	11.6791	4.89152e-08	2.97217e-06	8.96681	1	-0.4975	11.9494	-2.0703	0.0600068	0.35778	-4.7118	0	0.155	11.9494	0.832715	0.420817	1	-6.05659
A_33_P3418668	NR_022011	PAR-SN	paternally expressed transcript PAR-SN	Homo sapiens paternally expressed transcript PAR-SN (PAR-SN), non-coding RNA [NR_022011]	1654	10.3	9.13	9.24	9.3	12.27	12.05	11.96	12.08	10.66	7.66	7.63	7.44	7.74	8.62	7.94	7.94	8.79	-1.16575	9.45624	-2.85105	0.0142355	0.0894962	-3.54879	0	-2.59575	9.45624	-10.0377	2.68844e-07	9.59352e-06	7.21215	-1	1.43	9.45624	3.49733	0.00422723	0.0925403	-2.17368	0	-0.65975	9.45624	-2.08307	0.0586546	0.645912	-4.4632
A_23_P367405	NM_000281	PCBD1	pterin-4 alpha-carbinolamine dehydratase/dimerization cofactor of hepatocyte nuclear factor 1 alpha	Homo sapiens pterin-4 alpha-carbinolamine dehydratase/dimerization cofactor of hepatocyte nuclear factor 1 alpha (PCBD1), mRNA [NM_000281]	23137	10.66	11.34	10.35	11.28	8.44	8.5	8.24	7.82	8.96	10.78	10.22	10.73	10.82	10.84	10.92	10.99	10.69	1.9485	10.0926	5.28889	0.000174149	0.00499715	0.864107	1	2.65875	10.0926	11.4107	6.37229e-08	3.51867e-06	8.69557	1	-0.71025	10.0926	-1.92786	0.0771824	0.409979	-4.93941	0	-0.2425	10.0926	-0.849768	0.411624	1	-6.04234
A_23_P94174	NM_014175	MRPL15	mitochondrial ribosomal protein L15	Homo sapiens mitochondrial ribosomal protein L15 (MRPL15), nuclear gene encoding mitochondrial protein, mRNA [NM_014175]	222901	11.49	11.63	11.75	12.08	10.46	10.01	10.24	10.29	9.96	12.07	12.19	12.06	12.36	12.19	12.17	12.51	12.31	1.7735	11.5161	8.32157	2.06081e-06	0.000292905	5.34691	1	1.4875	11.5161	11.0357	9.30259e-08	4.55232e-06	8.30679	1	0.286	11.5161	1.34196	0.20376	0.649938	-5.77046	0	-0.01	11.5161	-0.0605757	0.952666	1	-6.40939
A_23_P218827	NM_199420	POLQ	polymerase (DNA directed), theta	Homo sapiens polymerase (DNA directed), theta (POLQ), mRNA [NM_199420]	172	10.16	10.07	11.52	11.04	3.65	6.24	4.66	4.43	6.27	11.23	10.97	11.15	11.22	10.51	11.08	11.38	10.57	4.4245	9.18559	5.86938	6.77315e-05	0.0027545	1.82307	1	5.952	9.18559	12.4842	2.27975e-08	1.74181e-06	9.74719	1	-1.5275	9.18559	-2.02633	0.0648891	0.373234	-4.78293	0	0.3475	9.18559	0.595124	0.562507	1	-6.22765
A_23_P87902	NM_003845	DYRK4	dual-specificity tyrosine-(Y)-phosphorylation regulated kinase 4	Homo sapiens dual-specificity tyrosine-(Y)-phosphorylation regulated kinase 4 (DYRK4), mRNA [NM_003845]	89782	9.03	9.15	9.28	9.37	7.92	8.08	7.97	8.31	7.85	8.86	9.03	8.83	9	9	8.83	8.86	9.16	1.355	8.73759	7.4751	6.31691e-06	0.000615092	4.22354	1	1.135	8.73759	9.90019	3.13224e-07	1.07068e-05	7.05411	1	0.22	8.73759	1.21367	0.247574	0.705674	-5.92411	0	0.01525	8.73759	0.108611	0.915256	1	-6.40512
A_33_P3296169	NM_031942	CDCA7	cell division cycle associated 7	Homo sapiens cell division cycle associated 7 (CDCA7), transcript variant 1, mRNA [NM_031942]	100288332	8.58	9.7	9.47	10.22	6.42	6.18	5.87	5.82	6.9	9.7	9.66	9.39	9.49	8.9	10.19	9.94	8.86	2.5935	8.54635	4.55813	0.000610868	0.0113111	-0.40846	1	3.42	8.54635	9.50379	4.91295e-07	1.47088e-05	6.58799	1	-0.8265	8.54635	-1.45259	0.171267	0.60174	-5.62886	0	0.01325	8.54635	0.0300636	0.976497	1	-6.41085
A_23_P169428	NM_015679	TRUB2	TruB pseudouridine (psi) synthase homolog 2 (E. coli)	Homo sapiens TruB pseudouridine (psi) synthase homolog 2 (E. coli) (TRUB2), mRNA [NM_015679]	338963	9.66	9.63	9.43	9.65	8.71	8.7	8.88	8.88	8.23	9.6	9.5	9.46	9.64	9.86	9.46	9.7	9.8	1.3605	9.34176	8.51493	1.61387e-06	0.00025537	5.59081	1	0.8015	9.34176	7.93152	3.41746e-06	6.09047e-05	4.57236	1	0.559	9.34176	3.4986	0.00421716	0.092451	-2.17133	0	-0.112	9.34176	-0.904951	0.382806	1	-5.99446
A_33_P3225587	NM_025146	NAA50	N(alpha)-acetyltransferase 50, NatE catalytic subunit	Homo sapiens N(alpha)-acetyltransferase 50, NatE catalytic subunit (NAA50), mRNA [NM_025146]	100128098	10.86	11.09	11.28	11.06	10.15	10.17	9.96	10.05	10.11	10.18	10.26	10.45	10.57	10.41	10.31	10.52	10.09	0.9625	10.4426	4.88082	0.000347882	0.00782087	0.161917	1	0.989	10.4426	7.92974	3.4255e-06	6.10126e-05	4.56992	1	-0.0265	10.4426	-0.134381	0.895266	1	-6.65393	0	0.005	10.4426	0.0327331	0.974411	1	-6.41076
A_24_P927189	NM_138381	OXNAD1	oxidoreductase NAD-binding domain containing 1	Homo sapiens oxidoreductase NAD-binding domain containing 1 (OXNAD1), mRNA [NM_138381]	100628560	9.62	9.6	9.4	9.55	11.38	12.26	11.54	12.36	11.44	8.1	8.11	8.26	8.44	8.59	7.44	8.28	8.86	-1.8975	9.60159	-4.52353	0.000649402	0.0118121	-0.470354	-1	-2.3425	9.60159	-8.82969	1.09338e-06	2.60814e-05	5.75782	-1	0.445	9.60159	1.06085	0.309062	0.773183	-6.09111	0	0.214	9.60159	0.658618	0.52223	1	-6.1871
A_24_P290502	NM_181453	GCC2	GRIP and coiled-coil domain containing 2	Homo sapiens GRIP and coiled-coil domain containing 2 (GCC2), transcript variant 1, mRNA [NM_181453]	105372179	8.52	8.24	8.74	8.46	9.85	9.9	9.98	10.4	8.9	7.04	7.17	7.16	7.02	7.52	6.98	7.04	7.05	-0.41525	8.23382	-1.74733	0.105376	0.34102	-5.42151	0	-1.543	8.23382	-10.266	2.09349e-07	8.09771e-06	7.47064	-1	1.12775	8.23382	4.74547	0.00043982	0.0277059	0.0732339	1	-0.151	8.23382	-0.820291	0.427599	1	-6.06682
A_23_P314191	NM_015336	ZDHHC17	zinc finger, DHHC-type containing 17	Homo sapiens zinc finger, DHHC-type containing 17 (ZDHHC17), mRNA [NM_015336]	285692	8.55	8.53	8.74	8.92	10.24	9.79	10.15	10.34	9.06	8.69	8.58	8.65	8.64	8.92	8.73	8.59	8.97	-0.38025	9.06365	-1.7791	0.099826	0.330027	-5.37376	0	-1.4475	9.06365	-10.7083	1.30591e-07	5.84197e-06	7.95755	-1	1.06725	9.06365	4.99342	0.000286762	0.0216418	0.499968	1	-0.18675	9.06365	-1.12802	0.280748	0.989798	-5.77493
A_32_P171328	NM_014501	UBE2S	ubiquitin-conjugating enzyme E2S	Homo sapiens ubiquitin-conjugating enzyme E2S (UBE2S), mRNA [NM_014501]	256710	13.31	12.94	12.72	13.02	11.58	11.61	11.6	11.2	12.18	13.62	13.57	13.46	13.35	13.24	13.31	13.61	13.45	0.8175	12.81	3.91007	0.00196587	0.0240129	-1.58712	1	1.5	12.81	11.3438	6.81203e-08	3.676e-06	8.62706	1	-0.6825	12.81	-3.26437	0.00654236	0.116597	-2.60233	0	0.225	12.81	1.38933	0.189274	0.939001	-5.46952
A_33_P3339375	NM_001039841	ARHGAP11B	Rho GTPase activating protein 11B	Homo sapiens Rho GTPase activating protein 11B (ARHGAP11B), mRNA [NM_001039841]	51645	9.06	8.52	9.58	8.91	6.64	6.54	5.81	6	6.51	8.44	8.24	8.29	8.39	8.52	7.98	8.38	7.76	2.5065	7.85776	6.42137	2.88223e-05	0.00156906	2.68983	1	2.772	7.85776	11.2285	7.64787e-08	3.97419e-06	8.50817	1	-0.2655	7.85776	-0.680181	0.50894	0.896965	-6.42204	0	0.08825	7.85776	0.291877	0.775226	1	-6.36665
A_33_P3326285	NR_002578	GAS5	growth arrest-specific 5 (non-protein coding)	Homo sapiens growth arrest-specific 5 (non-protein coding) (GAS5), non-coding RNA [NR_002578]	950	14.88	14.63	14.96	14.77	15.81	15.71	15.79	16.05	15.49	14.46	14.39	14.65	14.59	14.75	14.65	14.67	14.81	-0.68	15.0035	-4.1986	0.00116157	0.0171417	-1.05768	-1	-1.03	15.0035	-10.0555	2.63608e-07	9.45038e-06	7.23248	-1	0.35	15.0035	2.16104	0.0509958	0.32905	-4.56279	0	-0.1775	15.0035	-1.41488	0.181821	0.931496	-5.43714
A_19_P00319591	BC034319				2204	4.46	4.96	5.15	4.29	7.91	7.23	8.52	7.67	7.76	4.96	5.25	6.36	5.86	7.47	6.18	6.97	8.14	-3.04675	6.42047	-4.71117	0.000466927	0.00961015	-0.136387	-1	-3.1155	6.42047	-7.6171	5.20398e-06	8.32768e-05	4.13437	-1	0.06875	6.42047	0.106308	0.917046	1	-6.65752	0	-1.21825	6.42047	-2.43194	0.0311023	0.502636	-3.88346
A_21_P0011364	NR_036650	LOC100288615	WAS protein homolog associated with actin, golgi membranes and microtubules pseudogene	Homo sapiens WAS protein homolog associated with actin, golgi membranes and microtubules pseudogene (LOC100288615), non-coding RNA [NR_036650]	3240	11.22	10.98	10.23	11.06	13.12	13.28	13.9	13.5	12.62	9.41	9.77	9.27	9.77	10.28	9.81	10.03	10.86	-1.7475	11.1232	-4.27545	0.00101118	0.0156061	-0.917817	-1	-2.5775	11.1232	-9.97089	2.89496e-07	1.01429e-05	7.13561	-1	0.83	11.1232	2.03069	0.0643888	0.372084	-4.77591	0	-0.493	11.1232	-1.55717	0.144674	0.878105	-5.2493
A_33_P3867534	NM_182751	MCM10	minichromosome maintenance complex component 10	Homo sapiens minichromosome maintenance complex component 10 (MCM10), transcript variant 1, mRNA [NM_182751]	105378425	7.72	6.32	7.53	7.9	2.86	3.62	2.09	2.09	2.1	7.97	7.93	7.84	8.14	8.04	7.76	8.19	7.99	5.26575	6.24088	9.08272	8.05496e-07	0.000164336	6.28125	1	4.70075	6.24088	12.8201	1.67866e-08	1.43213e-06	10.0589	1	0.565	6.24088	0.97455	0.348486	0.807444	-6.17718	0	0.07125	6.24088	0.158659	0.876502	1	-6.39809
A_23_P121222	NM_020165	RAD18	RAD18 homolog (S. cerevisiae)	Homo sapiens RAD18 homolog (S. cerevisiae) (RAD18), mRNA [NM_020165]	440829	6.46	7.32	7.43	7.3	4.9	4.81	4.88	5.15	4.85	7.78	7.92	7.93	7.91	7.45	7.65	8	7.31	2.27475	6.76759	7.10429	1.06023e-05	0.000854464	3.70152	1	2.19025	6.76759	10.8156	1.16745e-07	5.37844e-06	8.07302	1	0.0845	6.76759	0.263903	0.796207	1	-6.62659	0	0.33325	6.76759	1.34364	0.203233	0.956694	-5.52637
A_23_P107051	NM_003673	TCAP	titin-cap (telethonin)	Homo sapiens titin-cap (telethonin) (TCAP), mRNA [NM_003673]	84975	10.13	10.29	10.09	9.68	12.02	12.38	12.72	11.84	11.13	8.26	8.38	8.44	8.48	8.75	8.38	8.48	8.89	-1.0825	9.902	-3.55463	0.00379815	0.0368904	-2.24608	-1	-2.1925	9.902	-11.3835	6.54709e-08	3.57918e-06	8.66779	-1	1.11	9.902	3.64494	0.00321004	0.0808537	-1.90231	0	-0.1745	9.902	-0.739753	0.473278	1	-6.12974
A_33_P3565787	NR_027329	KIAA1908	uncharacterized LOC114796	Homo sapiens uncharacterized LOC114796 (KIAA1908), transcript variant 1, non-coding RNA [NR_027329]	2652	8.2	7.75	7.65	7.5	5.62	5.12	5.38	4.51	5.56	7.54	7.13	7.07	7.26	7.34	7.82	7.6	7.22	2.218	6.84	5.99359	5.568e-05	0.00242751	2.02196	1	2.6165	6.84	11.1793	8.03775e-08	4.10763e-06	8.45707	1	-0.3985	6.84	-1.07685	0.302135	0.764879	-6.07449	0	-0.33525	6.84	-1.16955	0.264259	0.989798	-5.7297
A_23_P166306	NM_000071	CBS	cystathionine-beta-synthase	Homo sapiens cystathionine-beta-synthase (CBS), transcript variant 1, mRNA [NM_000071]	22907	7.57	8.81	8.12	9.28	3.94	2.28	2.22	3.69	5.12	6.1	6.58	6.46	7.22	6.61	4.94	6.27	7.25	3.3265	6.02724	4.01345	0.00162651	0.0211303	-1.3967	1	5.41275	6.02724	10.3257	1.96253e-07	7.76633e-06	7.53735	1	-2.08625	6.02724	-2.51708	0.0265693	0.23806	-3.95387	0	0.817	6.02724	1.27256	0.226612	0.976256	-5.61199
A_23_P72568	NM_003794	SNX4	sorting nexin 4	Homo sapiens sorting nexin 4 (SNX4), mRNA [NM_003794]	85444	8.76	9.05	9.4	9.07	10.46	10.29	10.58	10.51	9.55	9.66	9.66	9.77	9.8	9.53	9.79	9.79	9.79	-0.48525	9.73194	-2.47083	0.0289458	0.144173	-4.23198	0	-1.39125	9.73194	-11.2009	7.8643e-08	4.03273e-06	8.47949	-1	0.906	9.73194	4.61324	0.00055434	0.0315698	-0.15758	1	0.06675	9.73194	0.438787	0.668394	1	-6.31082
A_32_P18470	NM_001012979	TCEAL5	transcription elongation factor A (SII)-like 5	Homo sapiens transcription elongation factor A (SII)-like 5 (TCEAL5), mRNA [NM_001012979]	29957	2.45	3.36	3.46	2.42	5.97	6.46	6.53	7.31	6.23	5.34	4.09	3.54	4.47	3.95	4.83	4.75	4.48	-3.31125	4.68471	-5.13635	0.000224954	0.00593476	0.604231	-1	-3.6465	4.68471	-8.94353	9.52176e-07	2.36071e-05	5.90146	-1	0.33525	4.68471	0.520033	0.612235	0.951986	-6.52127	0	-0.0265	4.68471	-0.053068	0.958526	1	-6.40984
A_19_P00322687	NM_001242690	ERVMER34-1		Homo sapiens endogenous retrovirus group MER34, member 1 (ERVMER34-1), transcript variant 2, mRNA [NM_001242690]	64175	9.48	8.88	9.05	8.91	7.68	7.79	7.62	7.49	7.44	8.81	8.69	8.46	8.78	8.74	8.33	9.29	8.99	1.644	8.49594	6.90872	1.40301e-05	0.000982011	3.41855	1	1.43725	8.49594	9.54989	4.65893e-07	1.41297e-05	6.643	1	0.20675	8.49594	0.868843	0.401502	0.840981	-6.27402	0	0.149	8.49594	0.808363	0.434177	1	-6.07651
A_33_P3883985	NR_036442	LMF1	lipase maturation factor 1	Homo sapiens lipase maturation factor 1 (LMF1), transcript variant 4, non-coding RNA [NR_036442]	3208	7.35	7.62	6.26	5.98	11.03	10.41	10.65	10.63	9.7	5.17	5.36	5.32	5.14	5.92	5.48	6.04	6.67	-2.9015	7.33712	-5.71161	8.71429e-05	0.00328029	1.5672	-1	-3.8765	7.33712	-12.0655	3.37251e-08	2.28789e-06	9.34742	-1	0.975	7.33712	1.91929	0.0783481	0.413404	-4.95285	0	-0.452	7.33712	-1.14868	0.27245	0.989798	-5.75259
A_23_P135061	NM_003389	CORO2A	coronin, actin binding protein, 2A	Homo sapiens coronin, actin binding protein, 2A (CORO2A), transcript variant 1, mRNA [NM_003389]	84569	6.79	7.41	7.25	7.29	9.34	8.88	9.79	9.33	9.58	9.59	9.37	9.02	8.72	8.85	8.69	9.05	8.98	-2.39325	8.70206	-6.94022	1.34067e-05	0.000955712	3.46448	-1	-2.14725	8.70206	-9.8455	3.33009e-07	1.113e-05	6.99073	-1	-0.246	8.70206	-0.713379	0.488873	0.885862	-6.39838	0	0.41	8.70206	1.53495	0.150009	0.886126	-5.27944
A_33_P3209537	NM_001110514	EBF4	early B-cell factor 4	Homo sapiens early B-cell factor 4 (EBF4), mRNA [NM_001110514]	55256	4.66	5.24	4.87	4.11	7.14	8.04	7.52	7.37	6.4	4.01	3.7	3.18	3.66	4.94	3.56	3.74	3.31	-1.6745	5.02694	-3.27797	0.00637733	0.051994	-2.76072	0	-2.79625	5.02694	-8.65497	1.35542e-06	3.07405e-05	5.53456	-1	1.12175	5.02694	2.19592	0.0478838	0.31861	-4.50477	0	-0.61425	5.02694	-1.55235	0.145818	0.879172	-5.25587
A_33_P3356776	NM_001010917	GOLGA7B	golgin A7 family, member B	Homo sapiens golgin A7 family, member B (GOLGA7B), mRNA [NM_001010917]	29107	4.11	4.02	3.98	4.99	6.56	6.55	6.97	6.97	6.45	4.86	4.15	4.9	4.94	6.4	4.4	5.33	6.7	-2.16825	5.42771	-3.28458	0.00629864	0.0515704	-2.74844	0	-2.4845	5.42771	-5.95085	5.95485e-05	0.000543333	1.59562	-1	0.31625	5.42771	0.479072	0.640258	0.963994	-6.5426	0	-0.68975	5.42771	-1.34892	0.201576	0.954116	-5.51987
A_21_P0011113	NR_026658	LOC100240735	uncharacterized LOC100240735	Homo sapiens uncharacterized LOC100240735 (LOC100240735), non-coding RNA [NR_026658]	2055	5.28	4.63	5.27	4.67	2	1.96	2	2.94	2.97	5.65	4.83	5.37	5.17	5.04	4.82	5.05	4.66	1.99825	4.25429	4.95556	0.000305954	0.00724161	0.292169	1	2.73975	4.25429	10.743	1.25937e-07	5.69148e-06	7.99494	1	-0.7415	4.25429	-1.83888	0.0900891	0.444408	-5.07725	0	0.32	4.25429	1.02451	0.325243	1	-5.88183
A_24_P381555	NM_005870	SAP18	Sin3A-associated protein, 18kDa	Homo sapiens Sin3A-associated protein, 18kDa (SAP18), mRNA [NM_005870]	137994	5.19	5.59	4.87	6.09	2.05	2.93	2.03	2.01	4.01	6.36	6.06	6.32	6.72	6.41	5.96	6.48	6.36	1.423	5.02706	3.29049	0.00622912	0.0512594	-2.73746	0	3.1775	5.02706	11.6174	5.19545e-08	3.11394e-06	8.90502	1	-1.7545	5.02706	-4.05703	0.00150211	0.0539762	-1.15005	0	0.18175	5.02706	0.542568	0.597083	1	-6.25829
A_33_P3269539	NM_058174	COL6A2	collagen, type VI, alpha 2	Homo sapiens collagen, type VI, alpha 2 (COL6A2), transcript variant 2C2a, mRNA [NM_058174]	100533111	6.68	6.45	6.93	6.22	10.1	10.1	8.8	9.77	9.3	6.88	6.04	5.32	5.79	6.83	6.34	6.71	7.51	-2.73175	7.39741	-4.79083	0.000406472	0.00868115	0.00411566	-1	-3.12375	7.39741	-8.66195	1.34376e-06	3.05432e-05	5.54355	-1	0.392	7.39741	0.687473	0.504491	0.895321	-6.41693	0	-0.577	7.39741	-1.30638	0.215229	0.963512	-5.57168
A_19_P00321618	NR_026949	LINC00277	long intergenic non-protein coding RNA 277	Homo sapiens long intergenic non-protein coding RNA 277 (LINC00277), non-coding RNA [NR_026949]	2275	5.27	4.45	5.01	4.88	6.53	7.06	6.9	6.72	5.58	2.68	3.76	3.98	4.1	4.18	4.42	3.58	3.81	-0.67875	4.87618	-1.54671	0.147164	0.423742	-5.71052	0	-1.90325	4.87618	-6.8575	1.51105e-05	0.000187768	3.02364	-1	1.2245	4.87618	2.79035	0.0159534	0.185614	-3.46729	0	-0.67075	4.87618	-1.97326	0.0712695	0.692304	-4.63745
A_24_P388703	BC030111	MGC42157	uncharacterized locus MGC42157	Homo sapiens cDNA clone IMAGE:4799398. [BC030111]	2124	6.62	7.41	6.55	7.07	4.33	4.32	3.24	3.77	5.82	7.26	7.86	7.78	7.71	7.11	7.38	7.44	7.28	1.095	6.407	2.68714	0.0193552	0.110391	-3.84638	0	2.99925	6.407	11.6375	5.09444e-08	3.06531e-06	8.92515	1	-1.90425	6.407	-4.67305	0.000499108	0.029839	-0.052906	-1	0.40925	6.407	1.29655	0.218488	0.966857	-5.58348
A_33_P3807062	NM_018410	HJURP	Holliday junction recognition protein	Homo sapiens Holliday junction recognition protein (HJURP), mRNA [NM_018410]	401663	10.64	10.98	12.38	12.11	4.42	6.66	6.12	5.13	7.36	12.2	12.04	12.03	12.18	11.79	12	12.18	11.74	4.1695	10.1154	5.64756	9.66252e-05	0.00350886	1.46231	1	5.944	10.1154	12.7299	1.82123e-08	1.48924e-06	9.97592	1	-1.7745	10.1154	-2.40355	0.0327734	0.263464	-4.15169	0	0.2175	10.1154	0.38033	0.710161	1	-6.33566
A_23_P387057	NM_178014	TUBB	tubulin, beta class I	Homo sapiens tubulin, beta class I (TUBB), mRNA [NM_178014]	104310350	11.54	12.49	12.76	12.99	9.65	8.91	9.07	9	10.33	13.49	13.42	13.26	13.41	12.61	13.11	13.52	12.58	2.115	11.8909	4.45205	0.000737212	0.0128128	-0.598615	1	3.286	11.8909	10.9367	1.02981e-07	4.91834e-06	8.20218	1	-1.171	11.8909	-2.46494	0.0292628	0.248215	-4.04508	0	0.535	11.8909	1.45388	0.170916	0.916934	-5.38689
A_23_P20196	NM_005720	ARPC1B	actin related protein 2/3 complex, subunit 1B, 41kDa	Homo sapiens actin related protein 2/3 complex, subunit 1B, 41kDa (ARPC1B), mRNA [NM_005720]	133482	13.45	14.37	13.39	14.28	11.1	11.52	11.31	10.95	13.45	14.71	14.65	14.3	14.4	13.91	14.36	14.57	14.09	0.4225	13.4594	1.11497	0.28609	0.638799	-6.2458	0	2.6525	13.4594	11.0678	9.00265e-08	4.47274e-06	8.3405	1	-2.23	13.4594	-5.88492	6.60832e-05	0.00902563	1.96262	-1	0.38	13.4594	1.29462	0.219132	0.967227	-5.58578
A_23_P73429	NM_005335	HCLS1	hematopoietic cell-specific Lyn substrate 1	Homo sapiens hematopoietic cell-specific Lyn substrate 1 (HCLS1), mRNA [NM_005335]	126017	15.25	15.47	15.44	15.17	14.54	14.3	14.47	14.32	15.23	15.97	16.23	16	16.18	15.54	15.94	15.92	15.71	0.1025	15.3929	0.558499	0.586487	0.899578	-6.71429	0	0.925	15.3929	7.96912	3.25237e-06	5.91231e-05	4.62392	1	-0.8225	15.3929	-4.48161	0.000699489	0.0352796	-0.389443	-1	0.355	15.3929	2.49719	0.0275674	0.475221	-3.77148
A_23_P212159	NM_024923	NUP210	nucleoporin 210kDa	Homo sapiens nucleoporin 210kDa (NUP210), mRNA [NM_024923]	100101116	10.1	10.78	10.51	10.9	8.91	8.49	8.82	8.62	10.21	10.75	10.66	10.58	10.71	9.87	10.65	10.73	10.2	0.3625	10.0879	1.12719	0.281085	0.632519	-6.23251	0	1.86175	10.0879	9.15337	7.40473e-07	1.99792e-05	6.16252	1	-1.49925	10.0879	-4.66191	0.000508944	0.0301527	-0.0723704	-1	0.4145	10.0879	1.66394	0.121272	0.838367	-5.10059
A_23_P91590	NM_002882	RANBP1	RAN binding protein 1	Homo sapiens RAN binding protein 1 (RANBP1), mRNA [NM_002882]	83661	13.97	14.04	13.78	14.05	12.62	12.11	12.71	12.16	12.67	14.42	14.53	14.32	14.51	14.71	14.5	14.63	14.47	1.29	13.7765	5.90179	6.43422e-05	0.00269112	1.87519	1	1.56	13.7765	11.2847	7.22785e-08	3.80072e-06	8.5662	1	-0.27	13.7765	-1.23526	0.239717	0.697066	-5.89908	0	-0.16	13.7765	-0.945015	0.362774	1	-5.95805
A_23_P4041	NM_021213	PCTP	phosphatidylcholine transfer protein	Homo sapiens phosphatidylcholine transfer protein (PCTP), transcript variant 1, mRNA [NM_021213]	643770	8.54	9.26	9.63	8.98	6.3	6.05	5.92	6.86	7.87	10.26	10.26	10.29	10.09	9.76	10.36	9.93	9.55	1.23025	8.81888	3.15841	0.00798504	0.0601621	-2.98265	0	2.82025	8.81888	11.4481	6.13999e-08	3.45845e-06	8.73369	1	-1.59	8.81888	-4.08199	0.00143533	0.0527433	-1.10487	0	0.164	8.81888	0.543554	0.596424	1	-6.25774
A_23_P74449	NM_032756	HPDL	4-hydroxyphenylpyruvate dioxygenase-like	Homo sapiens 4-hydroxyphenylpyruvate dioxygenase-like (HPDL), mRNA [NM_032756]	100423016	11.06	10.2	8.47	10.92	4.72	4.87	4.82	4.66	5.93	10.66	11.07	10.82	10.97	10.41	10.94	10.87	10.75	4.23425	8.94994	6.21688	3.93605e-05	0.00193771	2.37389	1	5.394	8.94994	12.5221	2.2016e-08	1.69468e-06	9.78275	1	-1.15975	8.94994	-1.70279	0.113621	0.496745	-5.28082	0	0.205	8.94994	0.388575	0.704206	1	-6.33237
A_23_P114232	NM_006406	PRDX4	peroxiredoxin 4	Homo sapiens peroxiredoxin 4 (PRDX4), mRNA [NM_006406]	148170	11.28	12.04	11.78	11.68	9.54	9.95	9.89	10.1	10.63	11.92	12.08	11.9	11.97	12.13	12.75	12.3	12.04	1.065	11.4106	3.77043	0.00254332	0.0284747	-1.84537	1	1.82475	11.4106	10.2144	2.21432e-07	8.43172e-06	7.41267	1	-0.75975	11.4106	-2.68975	0.0192611	0.202777	-3.64788	0	-0.4725	11.4106	-2.15957	0.0511314	0.616513	-4.33923
A_33_P3888365	NM_018364	RSBN1	round spermatid basic protein 1	Homo sapiens round spermatid basic protein 1 (RSBN1), mRNA [NM_018364]	401398	8.46	8.57	9.28	8.54	10.43	10.57	10.52	10.75	9.95	8.97	9.14	9.12	9.09	9.23	9.1	9.01	9.31	-1.23475	9.41371	-4.87507	0.000351347	0.00787297	0.151865	-1	-1.85525	9.41371	-11.5818	5.3806e-08	3.17558e-06	8.86912	-1	0.6205	9.41371	2.44988	0.0300892	0.251703	-4.07133	0	-0.085	9.41371	-0.433257	0.672299	1	-6.31331
A_23_P215787	NM_012257	HBP1	HMG-box transcription factor 1	Homo sapiens HMG-box transcription factor 1 (HBP1), transcript variant 2, mRNA [NM_012257]	200316	8.48	8.95	8.78	8.94	10.24	10.68	10.9	11.07	9.92	7.88	7.66	7.58	7.63	7.91	7.76	7.58	7.73	-1.1315	8.80512	-4.31187	0.000947107	0.0149909	-0.85174	-1	-1.935	8.80512	-11.659	4.98829e-08	3.01318e-06	8.94673	-1	0.8035	8.80512	3.06194	0.00957449	0.141202	-2.97373	0	-0.14775	8.80512	-0.726881	0.480851	1	-6.13924
A_23_P206441	NM_000135	FANCA	Fanconi anemia, complementation group A	Homo sapiens Fanconi anemia, complementation group A (FANCA), transcript variant 1, mRNA [NM_000135]	22992	9.05	8.02	9.34	8.84	5.17	5.9	4.91	5.79	6.57	8.56	8.39	8.59	8.61	8.8	8.78	8.74	8.21	2.24025	7.78041	5.09915	0.000239563	0.0061776	0.540372	1	3.36775	7.78041	12.1202	3.20213e-08	2.19158e-06	9.40041	1	-1.1275	7.78041	-2.56636	0.0242453	0.227966	-3.86712	0	-0.2475	7.78041	-0.727278	0.480616	1	-6.13895
A_23_P202594	NM_024834	MCMBP	minichromosome maintenance complex binding protein	Homo sapiens minichromosome maintenance complex binding protein (MCMBP), mRNA [NM_024834]	100033438	9.64	9.96	10.37	10.38	7.93	6.98	7.18	7.76	7.48	10.53	10.41	10.51	10.79	10.32	10.65	10.65	10.38	2.60825	9.52482	7.34155	7.59702e-06	0.000693231	4.03769	1	2.626	9.52482	11.687	4.85388e-08	2.95512e-06	8.97473	1	-0.01775	9.52482	-0.0499617	0.960952	1	-6.6622	0	0.075	9.52482	0.272536	0.789713	1	-6.37236
A_23_P153084	NM_006788	RALBP1	ralA binding protein 1	Homo sapiens ralA binding protein 1 (RALBP1), mRNA [NM_006788]	154091	10.49	9.78	9.86	9.98	7.97	8.15	8.01	8.52	8.57	9.02	9.06	8.99	9.05	9.3	8.96	9.22	9.14	1.4545	9.06241	5.74412	8.27089e-05	0.00314793	1.62023	1	1.86325	9.06241	11.6346	5.10892e-08	3.06804e-06	8.92224	1	-0.40875	9.06241	-1.61424	0.13172	0.533701	-5.40812	0	-0.1055	9.06241	-0.537882	0.600218	1	-6.26089
A_33_P3275435	NR_024586	LOC100216545	uncharacterized LOC100216545	Homo sapiens uncharacterized LOC100216545 (LOC100216545), non-coding RNA [NR_024586]	2019	6.95	7.04	6.8	6.98	8.59	8.28	8.21	7.96	7.22	6.45	5.91	6.21	6.42	5.67	6.4	6.26	5.68	-0.27225	6.88435	-0.887431	0.391801	0.753738	-6.47082	0	-1.3155	6.88435	-6.77997	1.69174e-05	0.000204299	2.90595	-1	1.04325	6.88435	3.4006	0.00506629	0.102184	-2.35169	0	0.208	6.88435	0.875295	0.398117	1	-6.02052
A_33_P3394489	NR_021492	LOC100144603	uncharacterized transcript	Homo sapiens uncharacterized transcript (LOC100144603), non-coding RNA [NR_021492]	1654	7.69	7.66	6.81	7.51	5.46	4.75	5.12	4.87	6.23	8.33	8.25	8.4	8.3	8.48	8.43	8.37	8.13	1.18325	7.22329	3.85841	0.00216197	0.0255586	-1.68255	1	2.36675	7.22329	12.2026	2.96279e-08	2.10151e-06	9.47977	1	-1.1835	7.22329	-3.85922	0.00215873	0.0650082	-1.50985	0	-0.13425	7.22329	-0.565158	0.582087	1	-6.24545
A_21_P0000056	NM_001165030	TMEM41B	transmembrane protein 41B	Homo sapiens transmembrane protein 41B (TMEM41B), transcript variant 2, mRNA [NM_001165030]	57162	8.47	9.06	9.12	8.76	10.56	10.48	10.78	10.28	9.75	6.85	6.66	7.04	6.76	7	6.76	6.7	6.93	-0.8965	8.35094	-3.62219	0.00334885	0.0339252	-2.12049	-1	-1.6715	8.35094	-10.6782	1.34791e-07	5.94369e-06	7.92493	-1	0.775	8.35094	3.13128	0.00840315	0.131532	-2.84674	0	-0.05125	8.35094	-0.267324	0.793631	1	-6.37383
A_23_P34233	NM_014298	QPRT	quinolinate phosphoribosyltransferase	Homo sapiens quinolinate phosphoribosyltransferase (QPRT), mRNA [NM_014298]	253512	9.49	10.1	8.76	9.41	6.29	6.98	6.25	6.54	6.95	9.79	9.69	9.44	9.85	9.42	8.99	9.84	9.56	2.49125	8.66688	6.29638	3.48462e-05	0.00176716	2.49743	1	2.92075	8.66688	11.6718	4.92641e-08	2.98164e-06	8.95953	1	-0.4295	8.66688	-1.08552	0.298427	0.761867	-6.06539	0	0.48675	8.66688	1.5882	0.137502	0.867987	-5.20675
A_33_P3387861	NM_001100624	CENPN	centromere protein N	Homo sapiens centromere protein N (CENPN), transcript variant 2, mRNA [NM_001100624]	55132	9	9.35	10.46	9.39	6.65	5.81	6.07	5.58	6.27	10.38	10.35	10.54	10.54	9.98	10.13	10.37	9.96	3.281	8.87141	7.23267	8.84489e-06	0.000762613	3.88438	1	3.527	8.87141	12.2933	2.72157e-08	1.98146e-06	9.56649	1	-0.246	8.87141	-0.542285	0.597272	0.944039	-6.50899	0	0.399	8.87141	1.13551	0.27772	0.989798	-5.76687
A_33_P3408711	NM_001456	FLNA	filamin A, alpha	Homo sapiens filamin A, alpha (FLNA), transcript variant 1, mRNA [NM_001456]	66002	9.03	9.09	8.23	8.81	6.37	6.35	6.89	6.06	7.34	8.79	8.56	8.98	8.88	7.7	6.89	8.48	7.35	1.45	7.87006	3.25839	0.00661635	0.0532257	-2.79711	0	2.373	7.87006	8.43146	1.79261e-06	3.78626e-05	5.24387	1	-0.923	7.87006	-2.07413	0.059598	0.356212	-4.70557	0	1.51075	7.87006	4.3828	0.000834099	0.0719165	-0.417925
A_24_P200162	NM_014056	HIGD1A	HIG1 hypoxia inducible domain family, member 1A	Homo sapiens HIG1 hypoxia inducible domain family, member 1A (HIGD1A), transcript variant 3, mRNA [NM_014056]	221883	11.84	12.44	12.37	12.5	10.71	10.48	10.65	10.89	10.99	12.71	12.81	12.7	12.72	12.44	12.29	12.74	12.49	1.2975	11.9865	5.83918	7.10589e-05	0.00285968	1.77438	1	1.605	11.9865	11.4206	6.30963e-08	3.51335e-06	8.70571	1	-0.3075	11.9865	-1.38385	0.190903	0.631847	-5.7178	0	0.37	11.9865	2.14967	0.0520516	0.6206	-4.35539
A_32_P231086	NM_198181	GOLGA6L9	golgin A6 family-like 9	Homo sapiens golgin A6 family-like 9 (GOLGA6L9), mRNA [NM_198181]	109616990	6.91	6.94	6.34	7.2	8.94	8.72	8.89	9.42	8.76	6.87	6.92	6.9	7.15	7.29	6.79	7.1	7.38	-1.912	7.55847	-6.16947	4.23446e-05	0.00202643	2.29977	-1	-2.1465	7.55847	-10.9512	1.0146e-07	4.87057e-06	8.21749	-1	0.2345	7.55847	0.756663	0.463442	0.87204	-6.36598	0	-0.08075	7.55847	-0.336377	0.742233	1	-6.35206
A_33_P3382162	NM_000449	RFX5	regulatory factor X, 5 (influences HLA class II expression)	Homo sapiens regulatory factor X, 5 (influences HLA class II expression) (RFX5), transcript variant 1, mRNA [NM_000449]	23304	11.37	11.02	10.41	11.1	8.96	8.22	8.46	8.08	8.8	11.81	11.71	11.72	11.64	11.43	11.69	11.39	11.22	2.177	10.531	6.59928	2.20797e-05	0.00130562	2.95979	1	2.54525	10.531	12.1994	2.9718e-08	2.10151e-06	9.47667	1	-0.36825	10.531	-1.1163	0.285542	0.749041	-6.03262	0	0.16	10.531	0.626156	0.542612	1	-6.20831
A_23_P6413	NM_080430	SELM	selenoprotein M	Homo sapiens selenoprotein M (SELM), mRNA [NM_080430]	100616137	7.23	6.91	7.37	6.03	10.21	9.62	10.56	10.11	9.49	5.29	5.67	5.77	5.2	5.4	6.21	4.66	4.86	-2.60475	7.09347	-5.5228	0.000118357	0.00397533	1.25629	-1	-3.2415	7.09347	-10.867	1.1068e-07	5.16846e-06	8.12796	-1	0.63675	7.09347	1.35009	0.201212	0.646622	-5.76034	0	-0.3185	7.09347	-0.87182	0.399938	1	-6.02352
A_24_P142269	NM_003609	HIRIP3	HIRA interacting protein 3	Homo sapiens HIRA interacting protein 3 (HIRIP3), transcript variant 1, mRNA [NM_003609]	84914	8.64	9.63	9.13	9.71	5.88	6.76	6.54	6.59	7.08	9.89	9.77	9.84	9.9	9.03	9.66	9.94	9.31	2.2035	8.66482	5.3585	0.000155117	0.00467458	0.98162	1	2.83575	8.66482	10.9036	1.06569e-07	5.03746e-06	8.16693	1	-0.63225	8.66482	-1.53751	0.149384	0.56612	-5.51485	0	0.50575	8.66482	1.58778	0.137595	0.867987	-5.20732
A_21_P0000684	NR_037665	LOC100506548	uncharacterized LOC100506548	Homo sapiens uncharacterized LOC100506548 (LOC100506548), non-coding RNA [NR_037665]	3290	8.53	8.76	8.24	8.2	9.72	9.87	10.14	10.06	9.38	8.44	8.28	8.21	8.63	8.71	8.6	8.6	8.72	-0.94925	8.88694	-4.16088	0.00124366	0.0178667	-1.12652	-1	-1.51625	8.88694	-10.5086	1.61281e-07	6.68224e-06	7.73991	-1	0.567	8.88694	2.48535	0.0281785	0.244596	-4.00945	0	-0.26175	8.88694	-1.48121	0.163609	0.909191	-5.35112
A_23_P71513	NM_015137	EFR3A	EFR3 homolog A (S. cerevisiae)	Homo sapiens EFR3 homolog A (S. cerevisiae) (EFR3A), mRNA [NM_015137]	284593	11	11.12	11.27	11.44	12.52	12.37	12.18	12.53	11.54	11.62	11.64	11.7	11.7	11.89	11.77	11.54	11.78	-0.3325	11.7418	-1.88731	0.0828398	0.291617	-5.20745	0	-1.1925	11.7418	-10.7024	1.31407e-07	5.85383e-06	7.95112	-1	0.86	11.7418	4.88146	0.000347499	0.0242676	0.308288	1	-0.165	11.7418	-1.20909	0.249265	0.987706	-5.68543
A_24_P673063	NM_001444	FABP5	fatty acid binding protein 5 (psoriasis-associated)	Homo sapiens fatty acid binding protein 5 (psoriasis-associated) (FABP5), mRNA [NM_001444]	65990	11.31	11.93	10.48	12.16	7.08	7.83	8.03	7.53	8.88	12.12	12.25	12.14	12.16	11.63	11.9	11.94	11.67	2.595	10.6494	5.30887	0.000168449	0.00488676	0.897897	1	3.85125	10.6494	12.4577	2.33628e-08	1.77621e-06	9.72222	1	-1.25625	10.6494	-2.57004	0.0240797	0.227299	-3.86061	0	0.4025	10.6494	1.06305	0.308103	0.999648	-5.84302
A_24_P124672	NM_001037494	DYNLL1	dynein, light chain, LC8-type 1	Homo sapiens dynein, light chain, LC8-type 1 (DYNLL1), transcript variant 1, mRNA [NM_001037494]	51412	12.96	11.72	12.1	12.91	9.56	9.76	9.43	9.6	10.05	13.82	13.58	13.59	13.74	13.86	13.58	13.72	13.82	2.3725	12.2231	6.44508	2.781e-05	0.00154097	2.72606	1	2.83675	12.2231	12.1846	3.01335e-08	2.12359e-06	9.46249	1	-0.46425	12.2231	-1.26117	0.23055	0.686513	-5.8686	0	-0.0375	12.2231	-0.131516	0.897486	1	-6.40223
A_23_P15146	NM_001012631	IL32	interleukin 32	Homo sapiens interleukin 32 (IL32), transcript variant 1, mRNA [NM_001012631]	29922	14.65	14.77	14.13	14.73	11.01	11.78	12.19	10.9	13.18	14.8	14.76	14.86	14.63	15.37	14.8	13.83	15.03	1.39	13.8482	2.81804	0.0151457	0.0932951	-3.60903	0	3.1	13.8482	9.93721	3.00548e-07	1.04353e-05	7.09685	1	-1.71	13.8482	-3.4668	0.00447556	0.0954714	-2.22985	0	-0.3225	13.8482	-0.844087	0.414672	1	-6.04711
A_23_P146644	NM_001002857	ANXA2	annexin A2	Homo sapiens annexin A2 (ANXA2), transcript variant 2, mRNA [NM_001002857]	26084	13.19	13.56	12.91	14.11	10.09	10.94	10.43	10.76	12.36	14.64	14.32	14.38	14.5	14.14	13.44	14.49	14.24	1.0825	13.0882	2.65592	0.0205179	0.11491	-3.90259	0	2.8875	13.0882	11.2016	7.85887e-08	4.03273e-06	8.4802	1	-1.805	13.0882	-4.42858	0.000768669	0.0373058	-0.483425	-1	0.67	13.0882	2.1222	0.0546855	0.631972	-4.40003
A_23_P70371	NM_015153	PHF3	PHD finger protein 3	Homo sapiens PHD finger protein 3 (PHF3), mRNA [NM_015153]	284677	10.12	11.05	11	10.67	12.72	12.61	12.92	12.97	12.08	10.19	10.27	10.32	10.43	10.22	10.14	10.16	10.25	-1.37	11.0659	-4.97609	0.000295389	0.00709002	0.327818	-1	-2.095	11.0659	-12.0315	3.48311e-08	2.35259e-06	9.31443	-1	0.725	11.0659	2.63333	0.0214017	0.214482	-3.74846	0	0.1225	11.0659	0.574418	0.575999	1	-6.24004
A_23_P93282	NM_003535	HIST1H3J	histone cluster 1, H3j	Homo sapiens histone cluster 1, H3j (HIST1H3J), mRNA [NM_003535]	84836	9.83	8.8	8.02	9.02	3.94	5.12	4.99	3.97	5.51	9.14	8.88	9.04	8.85	9.07	8.97	9.43	8.77	3.409	7.72647	5.9408	6.04988e-05	0.00258645	1.93771	1	4.4105	7.72647	12.1528	3.10518e-08	2.17342e-06	9.43182	1	-1.0015	7.72647	-1.7453	0.105742	0.479155	-5.21823	0	-0.045	7.72647	-0.101241	0.920985	1	-6.40593
A_32_P17635	NM_032102	SRSF8	serine/arginine-rich splicing factor 8	Homo sapiens serine/arginine-rich splicing factor 8 (SRSF8), mRNA [NM_032102]	100302119	9.12	8.75	8.84	9.16	10.64	10.43	10.35	11	10.21	9.01	9.11	8.81	8.91	9.14	9.18	8.77	9.2	-1.24275	9.44847	-5.05836	0.000256726	0.00652525	0.470153	-1	-1.63775	9.44847	-10.5401	1.55972e-07	6.48839e-06	7.77443	-1	0.395	9.44847	1.60777	0.133137	0.536573	-5.41725	0	-0.19475	9.44847	-1.02336	0.325766	1	-5.88297
A_33_P3240200	NM_015448	DPCD	deleted in primary ciliary dyskinesia homolog (mouse)	Homo sapiens deleted in primary ciliary dyskinesia homolog (mouse) (DPCD), mRNA [NM_015448]	286343	8.59	9.34	9.3	8.74	7.25	7.25	7.09	7.22	8.03	8.67	8.81	8.88	8.86	8.68	8.87	8.82	8.75	0.9615	8.41953	3.96448	0.00177903	0.0224136	-1.48681	1	1.79075	8.41953	11.6746	4.91292e-08	2.97932e-06	8.96233	1	-0.82925	8.41953	-3.41919	0.00489285	0.100433	-2.31748	0	0.027	8.41953	0.143723	0.888038	1	-6.40046
A_23_P98431	NM_000190	HMBS	hydroxymethylbilane synthase	Homo sapiens hydroxymethylbilane synthase (HMBS), transcript variant 1, mRNA [NM_000190]	102724985	12.66	13.21	12.29	12.78	9.61	10.53	10.44	9.9	11.36	13	13.18	13.17	13.31	12.97	13.04	13.57	13.04	1.375	12.2392	3.82796	0.00228682	0.0265167	-1.73885	1	2.6135	12.2392	11.5042	5.80787e-08	3.36344e-06	8.79075	1	-1.2385	12.2392	-3.44795	0.0046363	0.097519	-2.26455	0	0.16	12.2392	0.575055	0.575581	1	-6.23967
A_19_P00317550	BC034319				2204	4.26	5	5.41	4.99	8.02	7.6	8.82	7.92	7.88	5.67	5.32	6.71	5.96	7.41	6.59	7.16	8.39	-2.965	6.65324	-4.83301	0.000377819	0.00826517	0.0782147	-1	-3.17275	6.65324	-8.1771	2.48044e-06	4.80626e-05	4.90597	-1	0.20775	6.65324	0.338637	0.740571	1	-6.60282	0	-1.08325	6.65324	-2.27954	0.0411367	0.571758	-4.14103
A_23_P218158	NM_032560	SMEK1	SMEK homolog 1, suppressor of mek1 (Dictyostelium)	Homo sapiens SMEK homolog 1, suppressor of mek1 (Dictyostelium) (SMEK1), mRNA [NM_032560]	100422919	11.3	11.67	11.51	11.28	12.57	13.15	13.02	13.16	12.58	11.38	11.42	11.41	11.42	11.4	11.34	11.39	11.57	-1.14	11.8571	-5.46922	0.000129216	0.00415693	1.16715	-1	-1.535	11.8571	-11.6439	5.06249e-08	3.05203e-06	8.9316	-1	0.395	11.8571	1.89504	0.0817333	0.422713	-4.99067	0	0.0375	11.8571	0.232261	0.820139	1	-6.383
A_23_P35970	NM_001467	SLC37A4	solute carrier family 37 (glucose-6-phosphate transporter), member 4	Homo sapiens solute carrier family 37 (glucose-6-phosphate transporter), member 4 (SLC37A4), transcript variant 4, mRNA [NM_001467]	66037	9.55	9.4	8.85	9.59	7.76	7.31	7.22	7.18	7.81	9.74	9.58	9.67	9.88	9.61	9.75	9.9	9.57	1.5375	8.963	5.55856	0.000111645	0.00384616	1.31558	1	1.97875	8.963	11.3112	7.03807e-08	3.75042e-06	8.59353	1	-0.44125	8.963	-1.59526	0.135911	0.541955	-5.43483	0	0.0435	8.963	0.20303	0.842418	1	-6.38967
A_23_P46333	NM_007358	MTF2	metal response element binding transcription factor 2	Homo sapiens metal response element binding transcription factor 2 (MTF2), transcript variant 1, mRNA [NM_007358]	170949	10.4	10.35	10.46	10.48	11.26	11.1	11.18	11.45	10.62	10.19	10.14	10.23	10.33	10.45	10.01	10.32	10.5	-0.1975	10.5571	-1.15938	0.268226	0.615335	-6.19695	0	-0.825	10.5571	-7.65742	4.92757e-06	7.99858e-05	4.19123	-1	0.6275	10.5571	3.6836	0.00298749	0.0782808	-1.83135	0	-0.0075	10.5571	-0.0568387	0.955583	1	-6.40962
A_23_P320185	NM_175614	NDUFA11	NADH dehydrogenase (ubiquinone) 1 alpha subcomplex, 11, 14.7kDa	Homo sapiens NADH dehydrogenase (ubiquinone) 1 alpha subcomplex, 11, 14.7kDa (NDUFA11), nuclear gene encoding mitochondrial protein, transcript variant 1, mRNA [NM_175614]	102724316	13.42	13.47	13.09	13.45	11.97	12.02	12.15	11.58	12.75	13.58	13.53	13.74	13.52	13.5	13.37	13.61	13.58	0.6075	13.0782	3.04394	0.00990454	0.0694669	-3.19443	0	1.4275	13.0782	11.3093	7.05148e-08	3.75042e-06	8.59158	1	-0.82	13.0782	-4.10869	0.00136727	0.0512177	-1.0566	0	0.1575	13.0782	1.01881	0.327836	1	-5.88747
A_33_P3283906	NM_016101	NIP7	nuclear import 7 homolog (S. cerevisiae)	Homo sapiens nuclear import 7 homolog (S. cerevisiae) (NIP7), transcript variant 1, mRNA [NM_016101]	342979	10.27	10.45	10.28	10.51	11.27	11.08	11.33	11.14	10.45	10.38	10.74	10.58	10.77	10.69	10.58	10.43	10.77	-0.0725	10.6894	-0.402985	0.693848	0.966993	-6.79274	0	-0.8275	10.6894	-7.27259	8.3637e-06	0.000120187	3.64001	-1	0.755	10.6894	4.19661	0.00116577	0.0467321	-0.898069	1	-0.0175	10.6894	-0.125578	0.902087	1	-6.40303
A_21_P0010595	NM_183420	FBXO25	F-box protein 25	Homo sapiens F-box protein 25 (FBXO25), transcript variant 2, mRNA [NM_183420]	107075116	9.57	9.34	9.22	9.03	10.63	11.34	11.3	11.12	10.65	8.35	8.48	8.3	8.24	8.35	8.48	8.31	8.49	-1.359	9.36506	-5.47399	0.00012821	0.00414392	1.17509	-1	-1.8065	9.36506	-11.5051	5.80255e-08	3.36344e-06	8.79168	-1	0.4475	9.36506	1.80251	0.0959066	0.457197	-5.13255	0	-0.0735	9.36506	-0.382205	0.708805	1	-6.33492
A_23_P29036	NM_005534	IFNGR2	interferon gamma receptor 2 (interferon gamma transducer 1)	Homo sapiens interferon gamma receptor 2 (interferon gamma transducer 1) (IFNGR2), mRNA [NM_005534]	128854	4.63	4.45	5.64	5.43	8.21	9.18	9.32	8.28	9.28	3.28	4.13	4.58	4.63	7.06	7.06	6.02	6.39	-4.24175	6.32841	-7.25924	8.52148e-06	0.000745135	3.92194	-1	-3.709	6.32841	-10.0363	2.69258e-07	9.59721e-06	7.21055	-1	-0.53275	6.32841	-0.911736	0.37936	0.830032	-6.23589	0	-2.90125	6.32841	-6.40996	2.93235e-05	0.00887381	2.80369
A_24_P359117	NM_001002909	GPATCH8	G patch domain containing 8	Homo sapiens G patch domain containing 8 (GPATCH8), transcript variant 1, mRNA [NM_001002909]	26095	8.49	8.58	8.43	8.35	9.85	10.45	10.1	10.73	9.35	8.25	8.17	8.17	8.38	8.08	8.15	8.15	8.3	-0.885	8.82265	-3.59877	0.00349811	0.0349212	-2.16401	-1	-1.82025	8.82265	-11.7034	4.77697e-08	2.94305e-06	8.99109	-1	0.93525	8.82265	3.80311	0.00239421	0.0689386	-1.6124	0	0.12325	8.82265	0.647027	0.529457	1	-6.19479
A_23_P132341	NM_001142964	C22orf46	chromosome 22 open reading frame 46	Homo sapiens chromosome 22 open reading frame 46 (C22orf46), mRNA [NM_001142964]	55908	7.55	7.87	7.44	7.76	6.47	6.63	6.64	6.7	7.25	8.04	7.97	8.1	7.94	8.06	8.01	7.95	7.9	0.4065	7.54553	2.62411	0.021773	0.119351	-3.95969	0	1.04825	7.54553	10.6993	1.31829e-07	5.86336e-06	7.94782	1	-0.64175	7.54553	-4.14273	0.00128527	0.0491087	-0.995123	-1	-0.02525	7.54553	-0.21043	0.836764	1	-6.38807
A_24_P284893	NM_002794	PSMB2	proteasome (prosome, macropain) subunit, beta type, 2	Homo sapiens proteasome (prosome, macropain) subunit, beta type, 2 (PSMB2), transcript variant 1, mRNA [NM_002794]	81931	12.59	12.71	11.84	12.78	10.36	10.5	10.56	10.27	10.24	12.66	12.73	12.75	12.77	12.91	12.43	12.72	12.84	2.24	11.98	7.76484	4.26473e-06	0.00047014	4.61852	1	2.0575	11.98	11.277	7.28365e-08	3.81706e-06	8.5583	1	0.1825	11.98	0.632626	0.538515	0.912585	-6.4541	0	0.0575	11.98	0.257322	0.801168	1	-6.37658
A_24_P335358	NM_025215	PUS1	pseudouridylate synthase 1	Homo sapiens pseudouridylate synthase 1 (PUS1), transcript variant 1, mRNA [NM_025215]	100128881	10.3	10.36	10.08	10.63	8.91	8.31	8.9	8.58	8.9	10.91	11.07	10.71	11.12	10.67	10.88	11.24	10.93	1.4415	10.1474	5.61293	0.0001022	0.00363147	1.40535	1	1.66625	10.1474	10.2585	2.11061e-07	8.13597e-06	7.46223	1	-0.22475	10.1474	-0.875134	0.398201	0.83966	-6.26853	0	0.1775	10.1474	0.892272	0.389301	1	-6.00569
A_33_P3622802	NM_005470	ABI1	abl-interactor 1	Homo sapiens abl-interactor 1 (ABI1), transcript variant 1, mRNA [NM_005470]	127703	8.9	9.21	9.21	9.22	10.27	10.51	10.18	10.66	10.12	9.18	8.95	8.99	9.22	9.24	9.17	9.02	9.36	-0.98225	9.49465	-4.82837	0.00038087	0.0082987	0.070063	-1	-1.26725	9.49465	-9.84942	3.31548e-07	1.11117e-05	6.99528	-1	0.285	9.49465	1.40095	0.185852	0.622494	-5.69596	0	-0.12025	9.49465	-0.763111	0.459726	1	-6.11209
A_24_P297539	NM_181803	UBE2C	ubiquitin-conjugating enzyme E2C	Homo sapiens ubiquitin-conjugating enzyme E2C (UBE2C), transcript variant 6, mRNA [NM_181803]	105374694	11.94	11.83	12.86	12.69	6.61	7.45	7.89	5.33	8.34	13.51	13.52	13.51	13.32	13.43	13.21	13.42	13.42	3.988	11.3108	5.76033	8.05879e-05	0.00309007	1.64661	1	5.50975	11.3108	12.5833	2.08143e-08	1.61744e-06	9.83995	1	-1.52175	11.3108	-2.19804	0.0477001	0.317935	-4.50122	0	0.145	11.3108	0.270386	0.791329	1	-6.37297
A_21_P0002980	NR_040092	LOC100506990	uncharacterized LOC100506990	Homo sapiens uncharacterized LOC100506990 (LOC100506990), transcript variant 2, non-coding RNA [NR_040092]	3792	5.32	5.02	4.53	4.85	6.89	7.2	7.29	6.6	6.28	5.19	5.91	5.41	5.42	5.51	5.54	5.27	5.83	-1.346	5.76788	-3.96573	0.00177497	0.0223933	-1.48452	-1	-2.06425	5.76788	-9.61635	4.31711e-07	1.33523e-05	6.72195	-1	0.71825	5.76788	2.11619	0.055279	0.344217	-4.63681	0	-0.04175	5.76788	-0.158803	0.876391	1	-6.39807
A_21_P0000250	NR_002448	SNORD36A	small nucleolar RNA, C/D box 36A	Homo sapiens small nucleolar RNA, C/D box 36A (SNORD36A), small nucleolar RNA [NR_002448]	939	9.81	10.15	9.32	10	11.63	11.54	11.97	12.05	11.81	9.5	9.55	9.43	9.59	9.52	9.88	9.8	9.68	-1.98825	10.3085	-7.28197	8.25479e-06	0.000725927	3.954	-1	-1.97575	10.3085	-11.4414	6.18064e-08	3.46869e-06	8.72691	-1	-0.0125	10.3085	-0.0457813	0.964217	1	-6.66241	0	-0.183	10.3085	-0.865273	0.403384	1	-6.02915
A_23_P75430	NM_020179	C11orf75	chromosome 11 open reading frame 75	Homo sapiens chromosome 11 open reading frame 75 (C11orf75), mRNA [NM_020179]	440934	10.11	10.05	8.73	10.71	5.53	4.1	3.44	3.38	7.02	11.29	11.16	11.31	10.84	10.87	11.53	10.58	10.44	2.87925	8.888	3.84664	0.00220937	0.0259201	-1.7043	1	5.78675	8.888	12.2238	2.90444e-08	2.08492e-06	9.50009	1	-2.9075	8.888	-3.88438	0.00206099	0.0634896	-1.46394	0	-0.05	8.888	-0.0862376	0.93266	1	-6.40741
A_23_P91430	NM_007238	PXMP4	peroxisomal membrane protein 4, 24kDa	Homo sapiens peroxisomal membrane protein 4, 24kDa (PXMP4), transcript variant 1, mRNA [NM_007238]	168002	10	10.27	9.98	10.47	8.7	7.84	7.94	7.99	7.99	10.62	10.66	10.65	10.72	10.56	10.57	10.79	10.71	2.18825	9.79118	8.13265	2.62724e-06	0.00033931	5.10414	1	2.06375	9.79118	12.1272	3.18098e-08	2.19101e-06	9.40718	1	0.1245	9.79118	0.462705	0.651622	0.969145	-6.55065	0	0.0975	9.79118	0.467804	0.648072	1	-6.29721
A_23_P91487	NM_016940	RWDD2B	RWD domain containing 2B	Homo sapiens RWD domain containing 2B (RWDD2B), mRNA [NM_016940]	386680	7.43	7.72	7.73	7.5	4.85	2.96	4.19	3.52	6.29	8.23	8.19	8.03	8.28	8.3	8.22	8.41	8.27	1.30675	6.94859	2.76264	0.0168043	0.100348	-3.7098	0	3.717	6.94859	12.4249	2.40804e-08	1.82557e-06	9.69137	1	-2.41025	6.94859	-5.09558	0.000241016	0.0200071	0.673364	-1	-0.07825	6.94859	-0.21357	0.834368	1	-6.38737
A_23_P366216	NM_003524	HIST1H2BH	histone cluster 1, H2bh	Homo sapiens histone cluster 1, H2bh (HIST1H2BH), mRNA [NM_003524]	84815	13.93	13.02	13.03	13.57	10.27	11.08	10.95	10.33	11.07	13.35	13.32	13.23	13.13	13.35	13.31	13.55	12.97	2.3175	12.5565	6.186	4.12782e-05	0.00200021	2.32564	1	2.73	12.5565	11.5219	5.70757e-08	3.31819e-06	8.80861	1	-0.4125	12.5565	-1.10107	0.291864	0.755717	-6.04893	0	-0.0725	12.5565	-0.249834	0.806823	1	-6.37857
A_23_P69109	NM_021105	PLSCR1	phospholipid scramblase 1	Homo sapiens phospholipid scramblase 1 (PLSCR1), mRNA [NM_021105]	642273	8.63	8.74	8.62	8.63	7.36	6.8	6.57	7.2	8.43	9.81	9.98	10.09	10.14	9.93	10.18	10.1	10.35	0.22325	8.91582	0.900079	0.385293	0.747168	-6.45947	0	1.6705	8.91582	10.6489	1.39004e-07	6.08673e-06	7.8932	1	-1.44725	8.91582	-5.83489	7.15458e-05	0.00935436	1.88364	-1	-0.053	8.91582	-0.27586	0.787217	1	-6.37141
A_23_P31116	NM_018473	ACOT13	acyl-CoA thioesterase 13	Homo sapiens acyl-CoA thioesterase 13 (ACOT13), transcript variant 1, mRNA [NM_018473]	404203	10.55	10.5	9.47	10.81	7.35	7.36	7.84	7.48	8.47	10.62	10.76	10.85	10.9	10.73	10.38	10.82	10.95	1.86675	9.75424	4.96912	0.00029893	0.00715331	0.31573	1	2.829	9.75424	11.9068	3.92393e-08	2.5499e-06	9.19253	1	-0.96225	9.75424	-2.56142	0.0244689	0.228759	-3.87583	0	0.2275	9.75424	0.781806	0.449057	1	-6.09762
A_23_P385126	NM_139160	DEPDC7	DEP domain containing 7	Homo sapiens DEP domain containing 7 (DEPDC7), transcript variant 2, mRNA [NM_139160]	100874021	5.01	5.12	5.76	5.02	3.17	2.76	2.21	2.19	4.05	3.25	2.31	2.83	3.47	3.16	2.19	2.5	4.6	1.17425	3.50541	1.72695	0.10908	0.348716	-5.45187	0	2.6475	3.50541	6.15639	4.32089e-05	0.000421666	1.92935	1	-1.47325	3.50541	-2.16669	0.0504793	0.327893	-4.55342	0	0.29375	3.50541	0.557728	0.586997	1	-6.24973
A_24_P314351	NM_006777	ZBTB33	zinc finger and BTB domain containing 33	Homo sapiens zinc finger and BTB domain containing 33 (ZBTB33), transcript variant 2, mRNA [NM_006777]	153770	7.14	6.95	7.42	6.92	8.67	8.65	8.83	9.33	8.56	7.65	7.63	7.76	7.7	7.52	7.96	7.53	7.89	-1.454	7.88971	-5.44944	0.000133486	0.004213	1.13413	-1	-1.76625	7.88971	-10.4667	1.68657e-07	6.87706e-06	7.69377	-1	0.31225	7.88971	1.17028	0.263976	0.726324	-5.97336	0	-0.059	7.88971	-0.285472	0.780014	1	-6.36859
A_24_P147765	NM_024955	FOXRED2	FAD-dependent oxidoreductase domain containing 2	Homo sapiens FAD-dependent oxidoreductase domain containing 2 (FOXRED2), transcript variant 1, mRNA [NM_024955]	100124536	7.48	8.14	6.86	7.73	3.37	3.86	2.17	1.97	5.06	7.56	7.72	7.43	8.01	7.25	8.01	8.19	7.5	2.49475	6.37094	3.82908	0.00228209	0.0264917	-1.73677	1	4.71325	6.37094	11.4382	6.20034e-08	3.47343e-06	8.72365	1	-2.2185	6.37094	-3.40508	0.00502393	0.101813	-2.34345	0	0.0485	6.37094	0.0961023	0.924981	1	-6.40647
A_24_P389038	NM_005452	WDR46	WD repeat domain 46	Homo sapiens WD repeat domain 46 (WDR46), transcript variant 1, mRNA [NM_005452]	127428	7.55	8.71	8.28	8.58	5.69	6.05	5.88	5.61	7.07	8.96	9.1	8.92	9.23	8.64	9.17	9.39	9.12	1.211	7.99747	3.42383	0.00485052	0.0434856	-2.48945	1	2.47325	7.99747	11.0562	9.10999e-08	4.49198e-06	8.32831	1	-1.26225	7.99747	-3.56872	0.00369962	0.0862509	-2.04235	0	0.14875	7.99747	0.542936	0.596836	1	-6.25808
A_33_P3399267	NM_172200	IL15RA	interleukin 15 receptor, alpha	Homo sapiens interleukin 15 receptor, alpha (IL15RA), transcript variant 2, mRNA [NM_172200]	102465492	6.08	6.07	5.82	5.8	5.01	5	4.7	4.71	5.56	7.19	7.54	7.48	7.72	6	6.97	7.04	6.22	0.38225	6.17224	1.10611	0.289759	0.643591	-6.25536	0	1.08675	6.17224	4.97223	0.000297342	0.0019628	-0.0726894	1	-0.7045	6.17224	-2.0386	0.0634901	0.369152	-4.76314	0	0.99825	6.17224	3.7292	0.00274512	0.143617	-1.57245
A_23_P171077	NM_006579	EBP	emopamil binding protein (sterol isomerase)	Homo sapiens emopamil binding protein (sterol isomerase) (EBP), mRNA [NM_006579]	150577	14.46	14.7	14.4	14.36	13.56	13.48	13.31	13.16	13.57	14.63	14.88	14.92	14.89	14.38	14.5	14.76	14.4	0.91	14.2565	4.71672	0.000462429	0.00954131	-0.126581	1	1.1025	14.2565	9.03539	8.52457e-07	2.20701e-05	6.01633	1	-0.1925	14.2565	-0.997767	0.337541	0.799271	-6.15463	0	0.39	14.2565	2.60968	0.0223666	0.435576	-3.57638
A_32_P77502	NM_194247	HNRNPA3	heterogeneous nuclear ribonucleoprotein A3	Homo sapiens heterogeneous nuclear ribonucleoprotein A3 (HNRNPA3), mRNA [NM_194247]	107546764	14.21	14.41	14.19	14.56	13.35	13.43	13.43	13.53	13.61	14.71	14.81	14.91	14.71	14.65	14.89	14.83	14.48	0.7325	14.2771	4.18411	0.00119243	0.017444	-1.08412	1	0.9075	14.2771	8.19618	2.42013e-06	4.7101e-05	4.93159	1	-0.175	14.2771	-0.999616	0.33668	0.798865	-6.15282	0	0.015	14.2771	0.110614	0.9137	1	-6.40489
A_23_P66306	NM_019109	ALG1	asparagine-linked glycosylation 1, beta-1,4-mannosyltransferase homolog (S. cerevisiae)	Homo sapiens asparagine-linked glycosylation 1, beta-1,4-mannosyltransferase homolog (S. cerevisiae) (ALG1), mRNA [NM_019109]	439921	10.14	10.07	9.99	10.26	8.4	7.22	7.95	7.94	7.69	10.87	10.92	10.85	10.92	10.86	10.8	10.87	10.84	2.42325	9.79971	8.3209	2.06256e-06	0.000292905	5.34606	1	2.23725	9.79971	12.1467	3.12319e-08	2.18108e-06	9.42591	1	0.186	9.79971	0.638683	0.534695	0.91079	-6.45014	0	0.06	9.79971	0.265979	0.794644	1	-6.37421
A_23_P258698	NM_005908	MANBA	mannosidase, beta A, lysosomal	Homo sapiens mannosidase, beta A, lysosomal (MANBA), mRNA [NM_005908]	138948	8.55	8.54	8.46	8.71	9.34	9.81	9.69	9.68	9.13	8.52	8.48	8.39	8.6	8.56	8.82	8.6	8.45	-0.56325	8.84335	-3.25685	0.00663555	0.0533277	-2.79997	0	-1.06225	8.84335	-9.71165	3.87307e-07	1.23758e-05	6.83437	-1	0.499	8.84335	2.88534	0.0133474	0.168712	-3.29553	0	-0.19275	8.84335	-1.43885	0.175052	0.923014	-5.40637
A_33_P3423949	NM_005189	CBX2	chromobox homolog 2	Homo sapiens chromobox homolog 2 (CBX2), transcript variant 1, mRNA [NM_005189]	123263	8.09	7.3	6.79	7.79	4.07	2.19	2.21	2.2	4.22	9.15	9.48	9.28	9.67	8.81	8.22	9.77	9.05	3.272	6.95812	4.98262	0.000292105	0.00703064	0.33916	1	4.82025	6.95812	11.606	5.25384e-08	3.13676e-06	8.89356	1	-1.54825	6.95812	-2.35769	0.0356566	0.27425	-4.23071	0	0.88075	6.95812	1.7315	0.108245	0.804376	-5.00334
A_23_P59877	NM_001444	FABP5	fatty acid binding protein 5 (psoriasis-associated)	Homo sapiens fatty acid binding protein 5 (psoriasis-associated) (FABP5), mRNA [NM_001444]	65990	12.69	13.15	11.72	13.44	8.22	9.12	9.24	8.93	10.12	13.38	13.59	13.52	13.42	13.15	13.22	13.21	13.06	2.63	11.9522	5.29147	0.000173402	0.00498826	0.868472	1	3.87075	11.9522	12.3136	2.67037e-08	1.95787e-06	9.58587	1	-1.24075	11.9522	-2.49635	0.0276103	0.242116	-3.99021	0	0.2925	11.9522	0.759751	0.461661	1	-6.11466
A_21_P0000076	NM_001170406	CDK1	cyclin-dependent kinase 1	Homo sapiens cyclin-dependent kinase 1 (CDK1), transcript variant 4, mRNA [NM_001170406]	57406	4.54	4.65	5.6	5.97	2.07	2.11	2.07	2.07	2.08	5.74	5.62	5.73	5.48	3.41	4.81	5.61	3.33	3.1075	4.17012	4.28551	0.000993054	0.0153956	-0.89956	1	3.1135	4.17012	6.78907	1.66939e-05	0.000202393	2.91981	1	-0.006	4.17012	-0.00827452	0.99353	1	-6.66349	0	1.53125	4.17012	2.72623	0.0179905	0.391611	-3.37193
A_24_P383999	NM_001006	RPS3A	ribosomal protein S3A	Homo sapiens ribosomal protein S3A (RPS3A), mRNA [NM_001006]	27125	13.47	13.75	13.95	13.68	14.66	14.68	14.85	14.81	14.21	13.26	13.21	13.08	13.37	13.13	13.14	13.2	13.29	-0.4975	13.7494	-3.02035	0.0103542	0.0717079	-3.23795	0	-1.0375	13.7494	-9.95914	2.93302e-07	1.02414e-05	7.1221	-1	0.54	13.7494	3.27837	0.00637257	0.115035	-2.5766	0	0.095	13.7494	0.74458	0.470457	1	-6.12613
A_33_P3309468	NM_002850	PTPRS	protein tyrosine phosphatase, receptor type, S	Homo sapiens protein tyrosine phosphatase, receptor type, S (PTPRS), transcript variant 1, mRNA [NM_002850]	83594	5.78	6.16	6.01	4.81	8.48	8.94	9.27	8.56	9.43	7.48	7.49	7.4	6.26	6.34	6.31	5.6	5.44	-3.73775	7.04429	-7.17639	9.57374e-06	0.000800847	3.8045	-1	-3.1265	7.04429	-9.49127	4.98449e-07	1.4851e-05	6.57301	-1	-0.61125	7.04429	-1.17359	0.262697	0.724542	-5.96966	0	0.8315	7.04429	2.06102	0.0610077	0.657722	-4.49855
A_23_P150350	NM_022761	C11orf1	chromosome 11 open reading frame 1	Homo sapiens chromosome 11 open reading frame 1 (C11orf1), mRNA [NM_022761]	692149	7.43	7.87	7.94	7.62	8.88	8.96	9.19	8.89	7.88	7.3	7.41	7.38	7.67	7.56	7.1	7.62	7.65	-0.16225	7.90288	-0.733601	0.476888	0.82226	-6.59734	0	-1.2655	7.90288	-9.04706	8.40617e-07	2.18596e-05	6.03085	-1	1.10325	7.90288	4.98826	0.000289303	0.0217273	0.491165	1	0.1095	7.90288	0.639166	0.534391	1	-6.19993
A_21_P0011476	NM_001005735	CHEK2	checkpoint kinase 2	Homo sapiens CHK2 checkpoint homolog (S. pombe) (CHEK2), transcript variant 3, mRNA [NM_001005735]	27095	8.31	8.79	7.95	9.14	4.62	5.48	5.77	5.53	6.66	9.38	9.24	9.25	9.34	9.19	9.84	9.54	8.87	1.88425	8.05312	4.07149	0.00146303	0.0198068	-1.29013	1	3.1995	8.05312	10.9312	1.03573e-07	4.926e-06	8.19628	1	-1.31525	8.05312	-2.84199	0.0144797	0.176391	-3.37404	0	-0.207	8.05312	-0.577444	0.574016	1	-6.23826
A_23_P200976	NM_001190880	HYI	hydroxypyruvate isomerase (putative)	Homo sapiens hydroxypyruvate isomerase (putative) (HYI), transcript variant 3, mRNA [NM_001190880]	57664	7.28	7.42	7.03	7.14	8.83	8.29	8.89	8.88	8.81	7.21	6.92	6.97	6.41	6.68	6.76	6.81	6.02	-1.59875	7.43218	-4.84542	0.000369802	0.00812887	0.0999598	-1	-1.507	7.43218	-7.22161	8.98328e-06	0.000126905	3.56554	-1	-0.09175	7.43218	-0.278072	0.785558	1	-6.62253	0	0.15775	7.43218	0.617226	0.548296	1	-6.21397
A_23_P210619	NM_016407	C20orf43	chromosome 20 open reading frame 43	Homo sapiens chromosome 20 open reading frame 43 (C20orf43), mRNA [NM_016407]	353164	11.88	12.17	12.14	12.1	11.37	11.23	11.31	11.14	11.47	12.28	12.15	12.25	12.16	12.24	12.28	12.15	12.04	0.6025	11.9035	4.49525	0.000682768	0.012225	-0.521034	1	0.81	11.9035	9.55547	4.62915e-07	1.40638e-05	6.64965	1	-0.2075	11.9035	-1.54816	0.146818	0.561866	-5.50025	0	-0.05	11.9035	-0.481605	0.638508	1	-6.29044
A_23_P138975	NM_016090	RBM7	RNA binding motif protein 7	Homo sapiens RNA binding motif protein 7 (RBM7), mRNA [NM_016090]	342908	6.29	6.81	6.52	6.35	7.77	7.76	7.75	8.13	7.64	6.99	7.14	7.3	7.41	7.32	7.08	7.21	7.51	-1.153	7.23347	-5.02807	0.000270306	0.00674497	0.417849	-1	-1.35875	7.23347	-9.36875	5.74641e-07	1.64972e-05	6.42554	-1	0.20575	7.23347	0.897246	0.386744	0.833866	-6.24895	0	0.0095	7.23347	0.0534835	0.958202	1	-6.40982
A_23_P34835	NM_005572	LMNA	lamin A/C	Homo sapiens lamin A/C (LMNA), transcript variant 2, mRNA [NM_005572]	129787	9.02	9.85	10.26	8.18	13.81	14.05	13.14	13.84	13.85	11.6	11.12	11.35	11.18	11.39	9.99	11.51	11.95	-4.52225	11.5346	-6.85209	1.52296e-05	0.00103317	3.33561	-1	-4.38225	11.5346	-10.4987	1.62993e-07	6.72606e-06	7.72902	-1	-0.14	11.5346	-0.212127	0.835468	1	-6.63964	0	0.6235	11.5346	1.21963	0.245384	0.9863	-5.67343
A_23_P388681	NM_001419	ELAVL1	ELAV (embryonic lethal, abnormal vision, Drosophila)-like 1 (Hu antigen R)	Homo sapiens ELAV (embryonic lethal, abnormal vision, Drosophila)-like 1 (Hu antigen R) (ELAVL1), mRNA [NM_001419]	65251	7.31	7.73	6.97	7.81	5.69	5.49	5.33	5.68	5.84	8.59	8.54	8.65	8.77	7.9	8.2	8.65	7.77	1.60975	7.34847	4.85898	0.000361239	0.00800458	0.123711	1	1.90525	7.34847	9.09303	7.95638e-07	2.09906e-05	6.08794	1	-0.2955	7.34847	-0.891958	0.389463	0.835628	-6.25367	0	0.585	7.34847	2.27964	0.0411286	0.571758	-4.14085
A_24_P98524	NM_021132	PPP3CB	protein phosphatase 3, catalytic subunit, beta isozyme	Homo sapiens protein phosphatase 3, catalytic subunit, beta isozyme (PPP3CB), transcript variant 2, mRNA [NM_021132]	642612	10.64	10.6	10.95	10.65	9.63	9.59	9.88	9.53	10.29	11.54	11.49	11.48	11.54	11.51	11.4	11.38	11.46	0.42	10.7979	2.7001	0.018892	0.108653	-3.82301	0	1.0515	10.7979	10.6883	1.3336e-07	5.9144e-06	7.93592	1	-0.6315	10.7979	-4.05979	0.00149457	0.0538307	-1.14506	0	0.0575	10.7979	0.477224	0.641537	1	-6.29261
A_32_P38467	NR_003584	SNHG8	small nucleolar RNA host gene 8 (non-protein coding)	Homo sapiens small nucleolar RNA host gene 8 (non-protein coding) (SNHG8), transcript variant 1, non-coding RNA [NR_003584]	1459	14.27	14.51	14.44	13.91	15.8	15.77	16.03	15.55	15.8	13.59	13.95	13.71	13.96	14.35	14.26	14.3	14.37	-1.5175	14.6218	-6.65181	2.04256e-05	0.00124847	3.03863	-1	-1.505	14.6218	-10.4308	1.75262e-07	7.06892e-06	7.65413	-1	-0.0125	14.6218	-0.0547925	0.95718	1	-6.66193	0	-0.5025	14.6218	-2.84362	0.0144356	0.362558	-3.16406
A_23_P321320	NM_052902	STK11IP	serine/threonine kinase 11 interacting protein	Homo sapiens serine/threonine kinase 11 interacting protein (STK11IP), mRNA [NM_052902]	100507240	13.03	13.14	13.51	13.1	12.23	12.17	12.13	12.08	13	12.8	12.89	12.84	12.61	12.55	12.93	12.73	12.4	0.195	12.7141	0.97107	0.350148	0.712659	-6.39318	0	1.0425	12.7141	8.20846	2.38215e-06	4.65405e-05	4.94805	1	-0.8475	12.7141	-4.22042	0.00111666	0.0454123	-0.855256	-1	0.045	12.7141	0.289303	0.777149	1	-6.36744
A_33_P3233981	NM_002482	NASP	nuclear autoantigenic sperm protein (histone-binding)	Homo sapiens nuclear autoantigenic sperm protein (histone-binding) (NASP), transcript variant 2, mRNA [NM_002482]	80740	13.61	14.06	13.47	13.92	12.36	11.91	11.71	11.67	12.42	13.36	13.47	13.51	13.62	13.46	13.44	13.73	13.48	1.345	13.1294	5.18625	0.000206811	0.00564923	0.689593	1	1.8525	13.1294	11.2943	7.15828e-08	3.78996e-06	8.57614	1	-0.5075	13.1294	-1.95689	0.0733517	0.398656	-4.89369	0	0.04	13.1294	0.19912	0.845409	1	-6.3905
A_33_P3307775	NM_003677	DENR	density-regulated protein	Homo sapiens density-regulated protein (DENR), mRNA [NM_003677]	84981	7.26	6.7	6.75	7	8.13	8.34	8.16	8.4	7.36	5.38	5.33	5.63	5.58	6.3	5.95	5.64	6.05	-0.434	6.70388	-1.84334	0.0893982	0.306981	-5.2757	0	-1.332	6.70388	-8.94521	9.50238e-07	2.35931e-05	5.90358	-1	0.898	6.70388	3.81411	0.00234606	0.0684055	-1.59228	0	-0.649	6.70388	-3.55865	0.00376979	0.170654	-1.87887
A_32_P512061	NR_002188	GBAP1	glucosidase, beta, acid pseudogene 1	Homo sapiens glucosidase, beta, acid pseudogene 1 (GBAP1), non-coding RNA [NR_002188]	914	7.64	8.23	7.95	8.39	5.51	6.25	6.16	5.74	6.99	8.4	8.18	8.19	8.21	7.95	8.38	8.32	8.13	1.0635	7.56629	3.48542	0.00432241	0.0402594	-2.37484	1	2.1375	7.56629	11.0763	8.92521e-08	4.45064e-06	8.34939	1	-1.074	7.56629	-3.51983	0.00405316	0.0907243	-2.13228	0	0.08125	7.56629	0.343768	0.736803	1	-6.34944
A_23_P97442	NM_032125	TMEM222	transmembrane protein 222	Homo sapiens transmembrane protein 222 (TMEM222), transcript variant 1, mRNA [NM_032125]	100302134	10.94	11.2	11.38	11.01	12.24	12.18	12.12	12.04	11.2	10.61	10.65	10.64	10.4	11.15	10.98	10.4	10.92	-0.0675	11.18	-0.332406	0.745157	0.989918	-6.8202	0	-1.0125	11.18	-7.8837	3.64043e-06	6.37375e-05	4.50655	-1	0.945	11.18	4.65368	0.000516336	0.0302481	-0.0867523	1	-0.49	11.18	-3.1152	0.00866139	0.281126	-2.67808
A_23_P165691	NM_005805	PSMD14	proteasome (prosome, macropain) 26S subunit, non-ATPase, 14	Homo sapiens proteasome (prosome, macropain) 26S subunit, non-ATPase, 14 (PSMD14), mRNA [NM_005805]	135892	11.73	11.97	11.88	12.12	10.72	10.25	10.54	10.82	10.29	12.58	12.54	12.66	12.77	12.41	12.4	12.73	12.41	1.635	11.8129	7.87227	3.69602e-06	0.000422537	4.76216	1	1.3425	11.8129	10.2204	2.20007e-07	8.41508e-06	7.41934	1	0.2925	11.8129	1.40834	0.183703	0.618563	-5.68647	0	0.2325	11.8129	1.4452	0.173293	0.921159	-5.39815
A_23_P416468	NM_025049	PIF1	PIF1 5Prime-to-3Prime DNA helicase homolog (S. cerevisiae)	Homo sapiens PIF1 5Prime-to-3Prime DNA helicase homolog (S. cerevisiae) (PIF1), mRNA [NM_025049]	100126318	10.96	10.14	11.64	10.97	7.05	8.14	6.96	7.34	8.41	11.46	11.35	11.45	11.44	11.19	11.54	11.63	11	2.5155	10.1576	5.16668	0.000213738	0.0057469	0.65615	1	3.55325	10.1576	11.5394	5.60975e-08	3.27947e-06	8.82635	1	-1.03775	10.1576	-2.13147	0.0537828	0.338661	-4.61167	0	0.06	10.1576	0.159097	0.876164	1	-6.39802
A_23_P52939	NM_003627	SLC43A1	solute carrier family 43, member 1	Homo sapiens solute carrier family 43, member 1 (SLC43A1), transcript variant 1, mRNA [NM_003627]	84932	9.02	9.19	8.31	9.41	6.42	6.98	6.65	6.67	7.84	9.35	9.41	9.41	9.65	9.07	9.38	9.38	9.23	1.1395	8.55247	3.55929	0.00376527	0.0367212	-2.23741	1	2.30175	8.55247	11.3678	6.65036e-08	3.61402e-06	8.65172	1	-1.16225	8.55247	-3.63036	0.00329831	0.0819055	-1.92909	0	0.23	8.55247	0.927474	0.371452	1	-5.97416
A_24_P339611	NM_004708	PDCD5	programmed cell death 5	Homo sapiens programmed cell death 5 (PDCD5), mRNA [NM_004708]	100528062	11.99	12.48	11.68	12.26	10.05	9.9	10.38	9.57	10.89	12.21	12.2	12.16	12.46	12.17	11.92	12.43	12.3	1.2125	11.5911	4.08108	0.00143771	0.0195934	-1.27255	1	2.128	11.5911	11.3249	6.94196e-08	3.72657e-06	8.60766	1	-0.9155	11.5911	-3.08142	0.00922979	0.137764	-2.93808	0	0.2125	11.5911	0.923371	0.373502	1	-5.97789
A_32_P18258	NM_006755	TALDO1	transaldolase 1	Homo sapiens transaldolase 1 (TALDO1), mRNA [NM_006755]	153469	12.54	12.98	12	12.88	10.4	10.68	10.44	10.11	11.82	13.12	13.02	13.06	13.14	12.97	12.94	13.15	12.98	0.78	12.2488	2.65842	0.0204223	0.114572	-3.89809	0	2.1925	12.2488	11.8152	4.28615e-08	2.71108e-06	9.10214	1	-1.4125	12.2488	-4.81413	0.000390372	0.025747	0.192216	-1	0.13	12.2488	0.572002	0.577584	1	-6.24146
A_33_P3216532	NM_004444	EPHB4	EPH receptor B4	Homo sapiens EPH receptor B4 (EPHB4), mRNA [NM_004444]	94086	2.28	2.83	2.28	2.19	5.65	4.6	6.12	5.46	4.98	2.27	3.63	2.22	2.2	3.91	2.88	3.4	4.35	-2.58175	3.60353	-4.0594	0.00149563	0.0200462	-1.31231	-1	-3.06225	3.60353	-7.61305	5.23268e-06	8.3601e-05	4.12865	-1	0.4805	3.60353	0.755512	0.464108	0.87211	-6.36686	0	-0.8145	3.60353	-1.65334	0.123437	0.842961	-5.11563
A_23_P121499	NM_006005	WFS1	Wolfram syndrome 1 (wolframin)	Homo sapiens Wolfram syndrome 1 (wolframin) (WFS1), transcript variant 1, mRNA [NM_006005]	140701	6.52	6.64	6.53	6.64	3.71	4.97	4.23	4.23	5.83	7.04	6.83	7.17	7.01	6.83	7.21	6.83	6.3	0.7495	6.14929	2.17876	0.0493919	0.205969	-4.73459	0	2.296	6.14929	10.5531	1.53833e-07	6.44825e-06	7.78867	1	-1.5465	6.14929	-4.49559	0.000682351	0.0348333	-0.364718	-1	-0.008	6.14929	-0.0300228	0.976529	1	-6.41085
A_23_P213718	NM_014402	UQCRQ	ubiquinol-cytochrome c reductase, complex III subunit VII, 9.5kDa	Homo sapiens ubiquinol-cytochrome c reductase, complex III subunit VII, 9.5kDa (UQCRQ), nuclear gene encoding mitochondrial protein, mRNA [NM_014402]	255130	14.99	15.35	15.05	15.12	14.33	14.24	14.06	14.23	14.39	15.31	15.42	15.51	15.37	14.99	15.22	15.46	15.02	0.7375	14.9447	4.01365	0.00162593	0.0211303	-1.39635	1	0.9125	14.9447	7.85199	3.7968e-06	6.58403e-05	4.46275	1	-0.175	14.9447	-0.952391	0.359167	0.815442	-6.19827	0	0.2975	14.9447	2.0902	0.0579116	0.64169	-4.45173
A_24_P124992	NM_002789	PSMA4	proteasome (prosome, macropain) subunit, alpha type, 4	Homo sapiens proteasome (prosome, macropain) subunit, alpha type, 4 (PSMA4), transcript variant 1, mRNA [NM_002789]	81894	13.09	13.13	12.69	13.12	11.6	11.57	11.99	11.64	11.6	12.84	13.06	12.69	12.97	12.7	12.61	12.92	12.84	1.4075	12.5329	6.89918	1.42249e-05	0.000986699	3.40461	1	1.3075	12.5329	10.1335	2.41913e-07	8.95341e-06	7.32126	1	0.1	12.5329	0.490173	0.632604	0.961149	-6.53699	0	0.235	12.5329	1.4871	0.162067	0.907069	-5.34334
A_23_P115036	NM_014652	IPO13	importin 13	Homo sapiens importin 13 (IPO13), mRNA [NM_014652]	259308	8.08	7.65	7.94	8.14	5.84	6.57	6.33	5.97	6.84	8.66	8.26	8.24	8.43	8.82	8.61	8.62	8.7	1.11675	7.74712	4.20077	0.00115701	0.0171042	-1.05372	1	1.776	7.74712	10.563	1.52226e-07	6.42786e-06	7.79951	1	-0.65925	7.74712	-2.47984	0.0284675	0.245243	-4.01908	0	-0.31425	7.74712	-1.52606	0.152188	0.889477	-5.29141
A_33_P3245709	NM_020336	RALGAPB	Ral GTPase activating protein, beta subunit (non-catalytic)	Homo sapiens Ral GTPase activating protein, beta subunit (non-catalytic) (RALGAPB), mRNA [NM_020336]	441669	10.19	10.31	10.63	10.22	11.5	11.6	11.3	11.66	10.79	10.02	10.07	10.29	10.14	10.01	9.93	10.04	9.92	-0.4525	10.5073	-2.49775	0.0275385	0.139774	-4.18452	0	-1.1775	10.5073	-10.2769	2.06895e-07	8.05325e-06	7.48282	-1	0.725	10.5073	4.00192	0.00166116	0.0567829	-1.25	0	0.159	10.5073	1.13306	0.278707	0.989798	-5.76951
A_21_P0011094	NM_000993	RPL31	ribosomal protein L31	Homo sapiens ribosomal protein L31 (RPL31), transcript variant 1, mRNA [NM_000993]	25853	6.8	7.6	6.7	7.13	8.76	8.97	9.07	8.95	7.92	6.74	6.72	6.86	7.18	6.52	6.68	6.9	7.2	-0.8655	7.453	-3.01636	0.0104322	0.0720256	-3.24531	0	-1.883	7.453	-10.3761	1.85858e-07	7.45049e-06	7.59354	-1	1.0175	7.453	3.54609	0.00385918	0.0881076	-2.08397	0	0.27775	7.453	1.24967	0.234585	0.982113	-5.63881
A_33_P3289128	NM_001137601	ZBTB42	zinc finger and BTB domain containing 42	Homo sapiens zinc finger and BTB domain containing 42 (ZBTB42), mRNA [NM_001137601]	55821	6.9	7.04	7.59	7.09	4.48	2.84	3.48	2.68	6.38	8.47	8.52	8.58	8.52	8.17	8.5	8.32	8	0.78225	6.79747	1.564	0.143068	0.416689	-5.68652	0	3.7895	6.79747	11.9796	3.65972e-08	2.44512e-06	9.26384	1	-3.00725	6.79747	-6.01259	5.40456e-05	0.00786899	2.16247	-1	0.18925	6.79747	0.488486	0.633764	1	-6.28699
A_32_P173058	NM_015012	TMEM41B	transmembrane protein 41B	Homo sapiens transmembrane protein 41B (TMEM41B), transcript variant 1, mRNA [NM_015012]	284161	8.46	9.37	9.73	9.24	11.84	11.47	11.62	11.63	10.63	8.9	8.7	8.8	8.7	9.23	9.18	8.85	8.9	-1.43025	9.71971	-4.40817	0.000797163	0.0133974	-0.677645	-1	-2.44025	9.71971	-11.8919	3.98073e-08	2.57596e-06	9.17782	-1	1.01	9.71971	3.11292	0.00869865	0.13405	-2.8804	0	-0.4325	9.71971	-1.7209	0.110202	0.809145	-5.01875
A_33_P3653912	ENST00000233379	FAHD2A	fumarylacetoacetate hydrolase domain containing 2A	fumarylacetoacetate hydrolase domain containing 2A [Source:HGNC Symbol;Acc:24252] [ENST00000233379]	3712	6.71	7.01	6.37	7	8.25	8.24	8.13	8.09	7.65	6.14	5.89	6.11	6.13	6.15	6.05	5.67	6.36	-0.8715	6.82153	-3.39291	0.00513983	0.0451226	-2.54697	-1	-1.4055	6.82153	-8.65179	1.36078e-06	3.08393e-05	5.53046	-1	0.534	6.82153	2.07896	0.0590866	0.354936	-4.69771	0	-0.03175	6.82153	-0.159578	0.875794	1	-6.39794
A_24_P135769	NM_198315	VWA5A	von Willebrand factor A domain containing 5A	Homo sapiens von Willebrand factor A domain containing 5A (VWA5A), transcript variant 2, mRNA [NM_198315]	109729128	3.77	4.65	4.47	5.17	1.99	1.94	1.98	1.98	3.48	5	5.21	5.23	5.24	4.03	5.58	4.79	3.43	1.03625	3.99624	1.8043	0.0956118	0.320823	-5.33554	0	2.54325	3.99624	7.00171	1.22729e-05	0.000160998	3.24039	1	-1.507	3.99624	-2.62397	0.0217788	0.216014	-3.7651	0	0.36125	3.99624	0.812039	0.432143	1	-6.07353
A_23_P256956	NM_005733	KIF20A	kinesin family member 20A	Homo sapiens kinesin family member 20A (KIF20A), mRNA [NM_005733]	133874	6.26	6.55	8.52	7.93	2.45	2.75	2.19	2.62	2.55	9.51	9.6	9.55	9.61	8.94	9.2	9.5	8.85	4.76075	6.85729	7.45865	6.46134e-06	0.000621315	4.20078	1	4.80825	6.85729	11.9108	3.90892e-08	2.5455e-06	9.19645	1	-0.0475	6.85729	-0.0744181	0.94187	1	-6.66058	0	0.4965	6.85729	1.00422	0.334543	1	-5.90178
A_23_P157784	NM_032593	HINT2	histidine triad nucleotide binding protein 2	Homo sapiens histidine triad nucleotide binding protein 2 (HINT2), nuclear gene encoding mitochondrial protein, mRNA [NM_032593]	100422943	12.15	12.35	11.92	12.08	9.81	10.05	10.1	8.99	10.72	11.97	11.95	11.85	11.87	12.07	12.02	11.92	12.19	1.405	11.4124	4.37418	0.000847053	0.0139139	-0.738982	1	2.3875	11.4124	11.7526	4.55383e-08	2.84492e-06	9.0401	1	-0.9825	11.4124	-3.05881	0.00963106	0.141901	-2.97945	0	-0.135	11.4124	-0.542598	0.597062	1	-6.25827
A_23_P259166	NM_024863	TCEAL4	transcription elongation factor A (SII)-like 4	Homo sapiens transcription elongation factor A (SII)-like 4 (TCEAL4), transcript variant 1, mRNA [NM_024863]	100033456	8.37	8.44	7.54	7.53	10.38	10.13	10.5	10.76	10.55	8.85	7.98	8.39	9.37	9.37	10.47	9.37	9.19	-2.58025	9.24582	-4.89965	0.000336784	0.00765501	0.194795	-1	-2.47275	9.24582	-7.42427	6.7748e-06	0.000102509	3.85955	-1	-0.1075	9.24582	-0.204132	0.841575	1	-6.6414	0	-1.275	9.24582	-3.12563	0.00849296	0.278885	-2.65931
A_24_P406301	NM_004546	NDUFB2	NADH dehydrogenase (ubiquinone) 1 beta subcomplex, 2, 8kDa	Homo sapiens NADH dehydrogenase (ubiquinone) 1 beta subcomplex, 2, 8kDa (NDUFB2), nuclear gene encoding mitochondrial protein, mRNA [NM_004546]	113174	14.75	15.14	14.46	14.98	13.21	13.4	13.52	13.19	14.13	15.01	15.06	14.95	14.93	15.04	14.79	15.04	15.26	0.7025	14.5212	3.19023	0.00752107	0.0577207	-2.92365	0	1.5025	14.5212	10.7885	1.20092e-07	5.49166e-06	8.0439	1	-0.8	14.5212	-3.633	0.00328214	0.0818254	-1.92424	0	0.0725	14.5212	0.425047	0.678114	1	-6.31697
A_24_P189458	NM_017615	NSMCE4A	non-SMC element 4 homolog A (S. cerevisiae)	Homo sapiens non-SMC element 4 homolog A (S. cerevisiae) (NSMCE4A), transcript variant 1, mRNA [NM_017615]	388512	9.13	9.53	9.03	9.24	7.87	7.63	8.09	8.01	8.56	9.54	9.55	9.62	9.66	9.41	9.41	9.7	9.41	0.67725	9.02318	3.40204	0.00505263	0.0446714	-2.52999	1	1.33325	9.02318	10.5894	1.48021e-07	6.31945e-06	7.8284	1	-0.656	9.02318	-3.29529	0.00617311	0.113016	-2.54547	0	0.18475	9.02318	1.19812	0.253359	0.989422	-5.69783
A_23_P152804	NM_198175	NME1	non-metastatic cells 1, protein (NM23A) expressed in	Homo sapiens non-metastatic cells 1, protein (NM23A) expressed in (NME1), transcript variant 1, mRNA [NM_198175]	109616982	11.82	12.15	11.48	12.36	8.51	9.38	9.22	9.7	10.13	12.41	12.44	12.34	12.74	12.71	12.55	12.94	12.78	1.8225	11.5095	4.85909	0.000361171	0.00800458	0.123904	1	2.74975	11.5095	11.5918	5.32783e-08	3.15651e-06	8.87923	1	-0.92725	11.5095	-2.4722	0.0288725	0.246966	-4.03241	0	-0.1475	11.5095	-0.507696	0.620611	1	-6.27713
A_33_P3290914	NM_006306	SMC1A	structural maintenance of chromosomes 1A	Homo sapiens structural maintenance of chromosomes 1A (SMC1A), mRNA [NM_006306]	146894	8.73	9.01	8.21	8.68	5.58	6.52	5.64	6.43	6.47	8.36	8.26	7.89	8.26	7.84	7.99	8.36	8.04	2.185	7.66429	5.92028	6.24896e-05	0.00264591	1.90485	1	2.6145	7.66429	11.2008	7.86504e-08	4.03273e-06	8.4794	1	-0.4295	7.66429	-1.16373	0.266522	0.729676	-5.98066	0	0.2795	7.66429	0.97768	0.346996	1	-5.92737
A_23_P70047	NM_199189	MATR3	matrin 3	Homo sapiens matrin 3 (MATR3), transcript variant 1, mRNA [NM_199189]	133	11.93	12.32	11.82	12	13.25	13.39	13.45	13.82	13.43	11.33	11.34	11.32	11.33	11.25	11.28	11.25	11.13	-1.4125	12.0965	-7.01929	1.19678e-05	0.000916648	3.57919	-1	-1.46	12.0965	-11.4717	5.99781e-08	3.42481e-06	8.75773	-1	0.0475	12.0965	0.236047	0.817266	1	-6.63396	0	0.065	12.0965	0.417006	0.683831	1	-6.32048
A_23_P205007	NM_002271	IPO5	importin 5	Homo sapiens importin 5 (IPO5), mRNA [NM_002271]	80145	8.41	8.96	7.54	9.16	5.17	4.66	5.45	4.75	6.91	8.65	8.65	8.43	8.84	9.06	9.16	9.18	8.99	1.61025	7.76353	3.44388	0.00467174	0.0424236	-2.45213	1	3.5145	7.76353	11.8847	4.00826e-08	2.58835e-06	9.17076	1	-1.90425	7.76353	-4.07267	0.00145991	0.0531403	-1.12174	0	-0.46625	7.76353	-1.28735	0.221574	0.970428	-5.59445
A_23_P28625	NM_018256	WDR12	WD repeat domain 12	Homo sapiens WD repeat domain 12 (WDR12), mRNA [NM_018256]	400866	9.1	9.6	8.81	9.89	6.79	5.89	6.8	6.05	7.42	10.26	10.38	10.32	10.61	10.13	10.28	10.79	10.27	1.9265	9.02265	4.65325	0.000516731	0.0101024	-0.239041	1	2.96625	9.02265	11.3283	6.91841e-08	3.72039e-06	8.61115	1	-1.03975	9.02265	-2.5114	0.0268506	0.239122	-3.96383	0	0.1875	9.02265	0.584673	0.569295	1	-6.23396
A_23_P359647	NM_138714	NFAT5	nuclear factor of activated T-cells 5, tonicity-responsive	Homo sapiens nuclear factor of activated T-cells 5, tonicity-responsive (NFAT5), transcript variant 1, mRNA [NM_138714]	100847080	9.12	8.94	8.95	8.93	10.02	9.83	9.73	9.69	9.83	9.04	8.89	9.25	9.04	9.32	9.35	8.86	9.17	-0.84125	9.29112	-4.98237	0.000292231	0.00703064	0.33872	-1	-0.8325	9.29112	-7.79588	4.09137e-06	6.95577e-05	4.38493	-1	-0.00875	9.29112	-0.0518226	0.959499	1	-6.6621	0	-0.28075	9.29112	-2.14662	0.0523378	0.621112	-4.36036
A_24_P56317	NM_144778	MBNL2	muscleblind-like 2 (Drosophila)	Homo sapiens muscleblind-like 2 (Drosophila) (MBNL2), transcript variant 1, mRNA [NM_144778]	105379861	7.63	7.42	8.04	8.14	9.85	9.45	9.74	10.2	9.24	8.13	8.13	7.97	8.39	8.39	8.38	8.36	8.68	-1.42975	8.59588	-4.87842	0.000349328	0.00784768	0.157709	-1	-2.00275	8.59588	-10.8048	1.18068e-07	5.42323e-06	8.06141	-1	0.573	8.59588	1.95512	0.0735806	0.399088	-4.89649	0	-0.22975	8.59588	-1.01204	0.330935	1	-5.89413
[truncated: 30,022 more rows]
[truncated: 15 more columns]
